# Supplementary material for: Queuosine Salvage in Bartonella henselae Houston 1: A Unique Evolutionary Path
Source: bioRxiv. 2024 Apr 16:2023.12.05.570228. Originally published 2023 Dec 6. Preprint. [Version 2] doi: 10.1101/2023.12.05.570228 (PMC10723273; doi:10.1101/2023.12.05.570228)
Supplement: Supplement 1 [file media-1.xlsx]

## Sheet: S1
Table S1. Counts of Q proteins in class, order, family ranks.
taxid	rank	#QueD	#QueE	#QueC	#QueF	#TGT	#QueA	#QueG	#QueH
1035538	class	0	0	0	0	19	0	0	0
1042312	class	4	2	0	0	2	2	3	0
1051663	class	1	0	1	0	0	0	0	0
1077257	class	10	7	8	7	4	7	6	0
115361	class	1	0	2	0	2	0	0	0
116172	class	1	0	0	0	0	0	0	0
117565	class	4	0	0	0	0	0	0	0
117569	class	1	0	0	0	1	0	0	0
117743	class	2753	1532	71	13	1560	1768	1367	67
117747	class	438	299	19	1	297	352	232	71
118001	class	6	4	7	3	4	5	2	4
119088	class	20	0	0	0	15	0	0	1
119089	class	102	0	10	0	82	2	0	4
1236	class	7044	6548	7428	7254	6772	8546	6911	1738
127916	class	0	0	0	0	1	0	0	0
1280412	class	23	0	0	0	9	0	0	0
1293498	class	57	26	34	28	25	36	26	0
131209	class	0	0	0	0	5	0	0	0
131220	class	0	0	1	0	1	0	0	0
1313207	class	2	0	0	0	1	2	1	1
1313211	class	24	16	20	17	21	22	8	9
1338366	class	2	0	2	0	4	0	0	0
134549	class	37	27	22	22	31	29	23	3
1382928	class	7	2	2	1	6	7	5	0
1399768	class	2	0	0	0	2	0	0	0
1399770	class	1	0	0	0	1	0	0	0
142796	class	6	0	0	0	12	0	0	0
147100	class	2	0	2	0	6	0	0	0
147541	class	0	0	0	0	192	2	0	0
147545	class	0	0	0	0	223	35	0	0
147547	class	0	0	0	0	8	0	0	0
147548	class	0	0	0	0	78	1	0	0
147549	class	0	0	0	0	10	0	0	0
147550	class	1	0	1	1	275	23	0	2
147553	class	0	0	0	0	3	0	0	0
147554	class	0	0	0	0	4	0	0	0
147556	class	0	0	0	0	1	0	0	0
1485085	class	1	0	0	0	1	0	0	0
1495646	class	6	0	1	1	9	11	12	0
1497346	class	9	4	2	2	69	32	6	1
1521260	class	0	0	0	0	2	0	0	0
1524962	class	0	0	0	0	2	1	0	1
1553900	class	21	9	4	4	24	12	13	0
155616	class	0	0	0	0	1	0	0	0
155619	class	15	0	0	0	137	0	0	0
1562566	class	52	44	57	45	47	61	53	0
1562571	class	27	8	7	5	11	12	10	0
157124	class	1	0	0	0	2	0	0	0
162481	class	12	0	0	0	3	0	0	0
162484	class	0	0	0	0	2	0	0	0
1643678	class	125	103	222	1	1	2	3	0
1663419	class	12	6	6	7	7	8	7	0
1676648	class	0	0	0	0	1	2	1	0
1705400	class	7	8	8	1	0	0	0	0
171536	class	3	2	3	0	0	0	0	0
1736114	class	6	5	3	2	5	5	4	0
1737404	class	20	11	14	8	154	164	71	84
1760	class	1968	437	484	96	2188	1527	196	29
1775750	class	19	14	15	0	0	0	0	0
1801911	class	0	2	2	2	13	4	0	0
1804991	class	4	1	0	0	1	1	2	0
1807140	class	2	23	33	21	25	26	4	20
1813735	class	7	5	10	5	5	6	5	0
1817794	class	3	2	2	7	9	8	9	0
1817795	class	10	3	6	1	5	8	7	0
183924	class	159	102	209	40	0	0	2	1
183925	class	116	109	233	3	6	0	7	0
183939	class	37	39	100	0	0	0	1	0
183963	class	595	311	340	9	2	3	3	0
183967	class	160	137	195	30	33	44	24	36
183968	class	160	85	220	0	0	0	0	0
183980	class	20	20	42	10	26	0	0	0
183988	class	3	3	5	0	0	0	0	0
1853221	class	63	30	6	2	31	69	40	0
1853222	class	47	25	14	13	28	37	26	0
1853228	class	466	211	9	17	219	423	233	3
186623	class	207	0	57	0	283	0	0	0
186770	class	0	0	1	0	2	0	0	0
186801	class	1097	651	958	571	2794	2982	1107	2103
187857	class	90	47	75	49	47	48	1	52
188708	class	69	0	3	24	94	94	3	93
188787	class	27	26	37	35	111	118	100	0
189478	class	0	0	0	0	7	0	0	0
189775	class	4	1	10	12	16	18	14	0
1912503	class	0	0	0	0	5	5	5	0
191410	class	108	53	61	59	56	111	53	0
1915413	class	1	0	5	0	0	0	0	0
1921781	class	20	18	19	17	19	21	13	5
1937959	class	220	103	8	1	111	146	116	0
194287	class	2	0	0	0	1	0	0	0
1955630	class	6	6	1	1	7	7	1	6
1962850	class	23	9	11	9	11	17	14	2
1980645	class	7	5	11	1	0	0	4	0
200643	class	1135	926	985	903	1172	2564	906	449
2008785	class	28	23	23	20	24	23	25	0
203486	class	7	2	2	0	7	6	0	6
203490	class	35	27	30	19	130	139	4	124
203494	class	189	181	100	76	192	193	187	22
203683	class	645	296	408	298	313	332	325	6
203692	class	413	167	188	175	458	428	237	142
203693	class	189	130	135	107	111	129	94	24
204429	class	25	21	41	22	77	23	19	3
204430	class	34	29	29	27	61	35	1	34
204432	class	312	95	112	102	95	107	104	1
2082881	class	0	0	1	0	0	0	0	0
2093818	class	1	1	2	0	17	5	0	0
2109259	class	2	2	2	2	2	2	2	0
2138243	class	1	0	0	0	3	3	0	3
214506	class	25	0	0	0	19	0	0	0
2152896	class	0	0	0	0	1	1	0	2
2171982	class	0	0	0	0	4	3	0	0
219685	class	170	58	58	52	71	89	67	1
2202807	class	1	0	0	0	0	0	0	0
2211225	class	11	4	5	3	4	8	4	0
2212702	class	4	0	0	0	4	0	0	0
2212703	class	28	0	1	1	33	2	1	1
2212704	class	2	0	0	0	2	0	0	0
2212732	class	20	0	1	0	22	7	0	0
2219690	class	2	0	0	0	2	0	0	0
2219692	class	1	0	0	0	0	0	0	0
2219693	class	6	0	0	0	5	0	0	0
2233521	class	3	0	0	0	3	0	0	0
224756	class	296	276	335	2	53	28	42	31
2302911	class	0	0	0	0	2	3	3	0
2315419	class	6	0	0	0	3	3	2	0
2364196	class	0	0	0	2	9	9	9	0
241806	class	0	0	0	0	3	0	0	0
2419830	class	1	1	1	0	1	1	0	1
2497643	class	0	0	0	0	3	0	0	0
2498706	class	0	0	1	0	4	7	0	2
2507542	class	3	3	3	2	2	2	0	2
2517206	class	28	21	32	1	26	34	3	26
2545688	class	4	4	4	0	0	0	0	0
2599185	class	108	87	104	0	1	2	1	0
2605334	class	1	0	0	0	2	0	0	0
2681632	class	1	0	0	0	1	0	0	0
2682225	class	5	2	2	2	4	3	3	0
2682552	class	3	0	0	0	5	0	0	0
2683628	class	8	0	0	0	8	1	0	2
2687318	class	1	0	0	0	2	0	0	0
2703811	class	1	0	0	0	1	0	0	1
2704063	class	0	0	0	0	0	1	1	0
2731619	class	230	216	211	40	7	2	0	0
2732523	class	0	0	2	0	0	0	0	0
2762271	class	1	1	0	0	1	1	0	1
2779609	class	0	0	1	0	3	0	0	0
2785441	class	1	2	3	1	1	1	1	0
2787153	class	0	0	0	0	1	1	0	1
2797	class	16	6	6	5	11	7	8	0
2798274	class	0	0	1	0	0	0	0	0
28009	class	3	0	0	0	2	0	0	0
2802718	class	0	0	0	0	5	0	0	0
2806	class	1	2	1	2	4	3	2	0
2806170	class	0	0	0	0	1	0	0	1
2811502	class	8	8	8	10	8	7	1	7
2816136	class	40	2	1	1	17	1	0	0
28211	class	3211	3183	3955	3744	4890	5036	4749	258
28216	class	2236	1960	2471	2504	2414	2622	2214	462
2821823	class	0	0	1	0	0	0	0	0
28221	class	540	323	324	259	503	495	324	208
2825	class	0	0	0	0	1	0	0	0
2829293	class	1	1	0	0	1	2	1	0
2833	class	3	0	0	0	2	1	0	0
2847774	class	0	0	0	0	1	1	0	1
2864	class	30	5	6	4	19	24	7	13
2870	class	3	0	0	0	1	0	0	0
2886000	class	1	1	1	1	1	1	1	0
2897345	class	2	1	1	1	1	1	1	0
2900646	class	2	0	0	0	2	2	0	3
2900647	class	2	1	2	0	2	2	1	2
2907184	class	1	1	1	1	1	1	0	1
29197	class	2	0	0	0	2	3	2	1
292625	class	102	6	18	37	210	248	208	17
296141	class	4	3	4	3	3	3	1	3
2963097	class	2	2	2	0	2	2	3	0
30001	class	3	0	1	0	2	0	0	0
301297	class	129	23	50	81	116	132	174	63
3024408	class	38	14	20	19	20	25	6	25
3024418	class	182	99	124	112	150	147	85	113
3027	class	6	0	1	0	3	4	3	0
3028117	class	1184	667	797	730	731	797	742	2
30302	class	2	0	0	0	1	0	0	0
3031418	class	159	70	91	81	101	85	79	4
3031419	class	41	25	35	24	49	25	26	1
3031449	class	161	46	80	83	121	125	5	120
3031450	class	2	4	5	2	2	4	0	2
3031451	class	76	43	45	8	59	63	5	58
3031452	class	1	1	1	1	1	1	0	3
3031646	class	7	5	6	1	6	6	2	5
3031647	class	13	5	9	0	7	7	0	8
3031648	class	59	23	30	34	34	35	26	36
3031649	class	19	7	13	9	11	11	1	11
3031650	class	5	2	3	3	3	3	0	3
3031651	class	90	89	104	48	174	92	5	83
3031852	class	1038	1058	1120	971	1165	1204	3	1220
3031853	class	14	9	9	6	6	7	1	6
3035	class	0	0	0	0	3	1	0	2
3039691	class	2	1	1	0	1	1	0	1
3039863	class	9	8	11	2	11	10	1	7
3043701	class	2	0	0	0	3	0	0	0
3049162	class	0	0	1	0	0	0	1	0
3071910	class	0	0	0	0	2	1	2	0
3071911	class	0	0	3	0	2	1	2	0
3166	class	2	0	0	0	14	0	0	0
31969	class	7	2	4	3	63	78	28	37
32015	class	237	152	124	97	239	231	144	8
32061	class	47	3	8	5	43	31	19	0
3214	class	0	0	3	0	6	0	0	0
33829	class	2	0	1	0	4	0	1	0
33836	class	10	0	0	0	6	4	0	5
33849	class	20	0	0	0	17	6	0	2
33853	class	3	0	0	0	0	1	0	0
3398	class	6	0	4	0	299	4	3	1
35581	class	0	0	0	0	1	0	0	0
35675	class	4	0	0	1	3	2	0	2
38254	class	0	0	0	0	0	0	1	0
38410	class	3	0	0	0	1	1	0	1
388447	class	81	27	34	28	39	50	30	0
39119	class	1	0	0	0	1	2	2	1
40674	class	314	0	1	0	183	0	0	0
414999	class	94	74	85	91	125	105	84	21
42113	class	1	0	0	0	1	0	0	0
42242	class	2	0	0	0	1	0	0	0
422676	class	61	0	0	0	10	0	0	0
432025	class	1	0	0	0	1	0	0	0
446134	class	4	1	2	0	1	3	7	0
447827	class	6	2	4	3	4	3	0	5
447830	class	6	1	3	4	2	7	0	3
451435	class	11	0	0	0	4	0	0	0
451454	class	1	0	0	0	0	0	0	0
451460	class	3	0	0	0	3	0	0	0
452332	class	0	0	0	0	3	0	0	0
475962	class	22	0	4	4	33	45	36	0
4891	class	0	0	0	0	13	0	0	0
50557	class	238	4	17	1	250	7	2	1
526524	class	19	18	20	22	156	127	8	111
533205	class	34	13	10	10	17	16	17	1
5653	class	0	0	14	0	6	0	0	0
57294	class	2	0	0	0	4	3	3	0
5747	class	5	0	0	0	4	2	2	0
580370	class	24	19	23	23	22	24	21	0
589449	class	8	0	0	0	3	4	0	4
6020	class	0	0	0	0	14	0	0	0
6042	class	2	0	0	0	1	0	0	0
6074	class	2	0	0	0	2	0	0	0
6101	class	6	0	2	0	6	1	0	0
6178	class	17	0	2	0	16	0	0	0
6199	class	8	0	0	0	12	0	0	0
6341	class	3	0	1	1	4	0	1	0
641853	class	12	6	6	6	6	6	0	6
6448	class	7	0	1	0	4	1	0	0
649775	class	53	1	4	9	60	60	4	62
6544	class	8	0	5	0	7	0	0	0
6605	class	2	0	1	0	2	0	0	0
663566	class	0	0	1	0	0	0	0	0
6658	class	4	0	1	0	3	1	0	0
666505	class	382	142	202	144	130	152	158	1
6670	class	7	1	2	0	6	3	3	0
6681	class	4	0	0	0	4	1	0	0
67799	class	25	27	26	25	22	25	1	24
68337	class	14	10	12	0	15	16	0	14
6854	class	37	1	9	0	42	3	0	3
693071	class	4	1	0	0	5	5	0	5
72037	class	11	0	1	0	3	0	0	0
7540	class	1	0	0	0	1	0	0	0
7588	class	2	0	0	0	2	0	0	0
75966	class	0	0	6	0	19	0	0	0
7625	class	1	0	0	0	2	0	0	0
768503	class	816	376	37	29	388	781	389	0
7705	class	4	0	0	0	1	0	0	0
7713	class	3	0	0	0	2	0	0	0
7777	class	4	0	0	0	2	0	1	0
795747	class	188	91	112	94	104	130	110	0
8292	class	15	0	0	0	14	0	0	0
84992	class	30	14	34	82	210	269	243	0
84995	class	12	3	9	9	17	37	17	2
84998	class	135	28	63	45	242	261	3	250
8504	class	40	0	0	0	16	0	0	0
8782	class	360	0	3	0	40	0	0	0
908620	class	3	1	2	0	0	7	0	0
909932	class	232	204	247	210	230	239	175	128
91061	class	2079	1851	2063	1862	3042	3539	2657	844
930023	class	0	0	0	0	0	0	1	0
1004267	order	1	0	0	0	2	0	0	0
1028384	order	0	0	0	0	46	0	0	0
1033996	order	16	15	35	1	0	0	2	0
1042313	order	2	1	0	0	1	1	1	0
104779	order	17	0	0	0	0	0	0	0
104783	order	1	0	0	0	1	0	0	0
106218	order	1	0	1	0	1	0	0	0
1077263	order	9	6	7	6	4	6	6	0
1100069	order	3	1	0	0	1	1	1	0
1111111	order	0	0	0	0	6	0	0	0
1118	order	165	108	111	106	108	111	107	0
112	order	372	166	235	176	182	200	197	3
1127829	order	24	19	30	0	23	30	0	25
1133283	order	2	0	0	0	1	0	0	0
114380	order	48	19	37	6	0	0	0	0
1150	order	202	122	150	123	127	155	130	0
1154584	order	1	1	1	2	3	3	1	2
1161	order	257	157	179	157	150	170	152	0
118184	order	2	0	0	0	0	0	0	0
118964	order	26	25	26	31	51	55	51	0
118969	order	121	108	111	122	118	127	19	90
119069	order	27	22	22	19	23	22	24	0
1191478	order	9	6	9	7	10	8	9	0
1202465	order	18	1	3	7	18	20	33	19
121069	order	3	0	0	0	3	0	0	0
1217098	order	1	1	0	0	0	0	0	0
1224679	order	1	0	0	0	3	0	0	0
1235850	order	34	33	46	0	2	2	13	1
1240482	order	38	37	45	39	43	44	1	40
1264872	order	2	0	0	0	2	0	0	0
1293499	order	57	26	34	28	25	36	26	0
1294634	order	7	0	0	0	3	0	0	0
129912	order	2	0	0	0	1	0	0	0
1302181	order	0	0	0	0	1	0	0	0
131210	order	0	0	0	0	5	0	0	0
1313208	order	2	0	0	0	1	2	1	1
133814	order	107	87	104	0	1	2	1	0
134362	order	0	0	0	0	2	0	0	0
134621	order	29	25	3	1	26	23	29	1
135613	order	282	193	222	192	201	226	205	13
135614	order	551	544	570	558	543	564	545	215
135615	order	9	9	12	19	16	18	10	15
135618	order	113	94	99	91	88	95	90	1
135619	order	455	339	378	371	367	379	377	10
135622	order	507	495	515	485	469	498	485	25
135623	order	405	399	417	420	333	411	414	14
135624	order	123	113	118	129	93	113	115	14
135625	order	167	170	219	229	230	248	0	232
136	order	106	5	13	16	253	213	59	107
13792	order	0	0	0	0	19	0	0	0
1382929	order	6	1	1	1	3	4	1	0
1385	order	1665	1580	1670	1540	1723	2057	1898	176
1389450	order	0	0	0	0	7	6	8	0
139380	order	0	0	0	0	3	0	0	0
1442155	order	11	7	11	7	7	7	8	0
146291	order	0	0	0	0	1	0	0	0
1485168	order	1	0	0	0	2	0	0	0
1485951	order	8	8	11	8	9	8	0	9
1489876	order	1	0	0	0	1	0	0	0
1489878	order	8	0	0	0	1	0	0	0
1489900	order	3	0	0	0	7	0	0	0
1489907	order	6	0	4	0	9	0	0	0
1489911	order	13	0	19	0	21	0	0	0
1489921	order	8	0	0	0	7	0	0	0
1489928	order	2	0	1	0	1	0	0	0
1489931	order	2	0	0	0	3	0	0	0
1490028	order	1	0	5	0	5	0	0	0
1495647	order	6	0	1	1	5	6	5	0
149990	order	2	0	0	0	1	0	0	0
1505233	order	4	3	4	3	3	3	1	3
1544799	order	0	1	2	1	1	1	1	0
1553901	order	4	3	0	0	5	3	3	0
157608	order	0	0	0	0	1	0	0	0
1617890	order	5	2	4	2	2	2	2	0
163513	order	1	0	0	0	0	1	0	1
16360	order	0	0	1	0	4	0	0	0
1643682	order	7	1	1	0	1	37	0	0
1643683	order	1	0	0	0	0	0	0	0
1643684	order	2	0	0	0	10	0	0	0
1643686	order	2	2	2	2	27	30	0	30
1643687	order	0	0	0	0	1	1	0	1
1643688	order	299	155	168	153	172	177	175	0
1643822	order	63	24	53	32	68	69	2	67
1643946	order	18	0	2	4	20	20	2	19
1643947	order	1	0	1	0	23	23	0	17
1644055	order	274	120	135	5	0	0	1	0
1644060	order	113	75	79	0	0	0	0	0
1663425	order	12	6	6	7	7	8	7	0
1676649	order	0	0	0	0	1	2	1	0
1692040	order	5	7	11	5	18	22	20	0
1706369	order	266	149	145	171	160	172	202	1
171549	order	999	852	940	851	1071	2364	808	447
1737405	order	13	10	13	8	106	111	33	79
1748771	order	20	21	28	19	20	26	24	0
1769716	order	3	0	0	3	3	3	0	3
1771349	order	2	1	1	1	1	1	1	0
1775403	order	32	24	26	25	27	29	25	1
1775898	order	0	0	0	0	1	0	0	0
1779134	order	11	11	1	1	19	11	12	0
1783344	order	5	1	2	4	2	5	0	3
178369	order	6	5	3	2	5	5	4	0
1803398	order	0	0	0	1	2	1	0	0
1803511	order	36	26	22	0	0	0	0	0
1804992	order	4	1	0	0	1	1	2	0
1818663	order	0	0	0	0	1	0	0	0
1836787	order	31	22	20	19	25	21	21	0
1843488	order	33	8	24	22	24	25	5	22
1843489	order	95	100	117	109	104	115	136	16
1853223	order	63	30	6	2	31	69	40	0
1853224	order	47	25	14	13	28	37	26	0
1853229	order	459	207	9	17	216	415	229	3
186329	order	4	1	3	2	46	60	27	21
186332	order	0	0	0	0	1	1	0	1
186802	order	1006	608	874	498	2566	2748	958	2018
186826	order	410	267	387	318	1305	1466	750	660
188710	order	25	27	26	25	22	25	1	24
1890424	order	342	165	184	184	184	184	194	2
1890443	order	6	2	5	4	3	4	3	0
1890505	order	5	5	5	5	5	5	4	0
189479	order	0	0	0	0	7	0	0	0
189769	order	4	3	6	2	3	4	1	4
189772	order	10	2	1	1	4	7	4	0
189776	order	0	0	4	6	11	12	9	0
189778	order	181	119	125	105	105	118	89	20
1906119	order	17	16	15	6	16	16	0	17
1906152	order	3	3	3	3	3	3	3	0
1913639	order	2	0	0	0	2	0	0	0
191393	order	14	10	12	0	15	16	0	14
191411	order	108	53	61	59	56	111	53	0
1915414	order	1	0	5	0	0	0	0	0
1921002	order	0	0	0	1	18	1	3	0
1921567	order	2	2	2	2	2	2	2	0
1921782	order	14	12	12	12	12	12	10	2
1924738	order	3	0	0	0	2	0	0	0
1929018	order	0	0	1	0	1	0	0	0
1934945	order	0	1	1	1	1	1	1	0
1936988	order	220	103	8	1	111	146	116	0
1955042	order	3	3	3	3	3	3	3	0
1956187	order	2	0	0	0	0	0	0	0
1962852	order	22	8	10	8	11	13	14	0
1963360	order	19	16	31	16	30	17	13	3
1968909	order	1	1	3	0	0	0	0	0
1970189	order	74	40	36	44	64	129	64	0
198613	order	0	0	0	0	1	0	0	0
198625	order	0	0	0	0	1	0	0	0
200605	order	0	0	1	0	0	0	0	0
200644	order	2715	1514	70	13	1538	1739	1348	67
200666	order	416	291	19	1	290	335	224	71
2024973	order	10	5	0	0	10	5	5	0
2024979	order	41	25	35	24	49	25	26	1
203487	order	7	2	2	0	7	6	0	6
203491	order	33	25	28	19	130	137	3	124
2037	order	4	0	8	0	111	3	1	0
2039638	order	0	0	0	0	16	0	0	0
204433	order	178	58	62	60	52	60	56	1
204441	order	485	370	516	502	594	624	600	68
204455	order	335	237	312	329	875	931	922	11
204457	order	41	703	747	697	677	707	691	34
204458	order	192	171	194	164	166	175	169	1
2044726	order	2	0	0	0	0	0	0	0
2044973	order	1	0	0	0	1	0	0	0
2058181	order	2	0	0	0	4	0	0	0
2058949	order	4	0	0	0	8	0	0	0
205948	order	12	14	14	0	0	0	0	0
206351	order	178	169	183	184	189	203	85	119
206389	order	155	126	139	128	124	130	136	3
2066484	order	0	3	3	3	2	4	3	0
2066490	order	2	2	2	2	2	2	3	0
2082882	order	0	0	1	0	0	0	0	0
2085	order	3	1	0	0	5	5	0	5
2093819	order	1	1	2	0	13	0	0	0
2093825	order	0	0	0	0	4	5	0	0
2109260	order	2	2	2	2	2	2	2	0
213113	order	14	9	9	6	6	7	1	6
213115	order	161	46	80	83	121	125	5	120
213118	order	181	97	123	112	149	145	83	113
213462	order	38	14	20	19	20	25	6	25
213481	order	159	70	91	81	101	85	79	4
2138246	order	1	0	0	0	3	3	0	3
213849	order	1028	1046	1110	960	1155	1193	3	1208
214503	order	20	0	1	0	22	7	0	0
214508	order	2	0	0	0	2	0	0	0
214509	order	10	0	0	0	7	0	0	0
2152897	order	0	0	0	0	1	1	0	2
2158	order	116	109	233	3	6	0	7	0
216758	order	0	0	0	0	0	1	0	0
216817	order	2	0	0	0	0	0	0	0
2171984	order	0	0	0	0	4	3	0	0
2182	order	37	39	100	0	0	0	1	0
218872	order	34	29	29	27	61	35	1	34
2191	order	95	94	111	0	1	0	4	0
219686	order	170	58	58	52	71	89	67	1
2202723	order	3	2	3	0	0	0	0	0
2202808	order	1	0	0	0	0	0	0	0
2211217	order	2	1	1	1	0	1	1	0
2231	order	18	18	38	8	22	0	0	0
2231168	order	1	0	0	0	0	0	0	0
2231171	order	3	0	0	0	0	0	0	0
2235	order	203	115	123	1	0	0	0	0
225057	order	2	23	33	21	25	26	4	20
2258	order	150	78	208	0	0	0	0	0
2266	order	29	20	41	33	0	0	0	1
2281	order	53	55	103	0	0	0	0	0
2301	order	56	54	69	12	13	17	2	12
2302912	order	0	0	0	0	2	3	3	0
231212	order	2	0	0	0	1	0	0	0
231213	order	10	0	0	0	0	0	0	0
2315420	order	4	0	0	0	2	2	2	0
232378	order	0	0	0	0	3	0	0	0
233875	order	0	0	0	0	1	0	0	0
235899	order	10	12	10	11	10	11	0	12
2364208	order	0	0	0	0	5	5	5	0
2419	order	47	0	0	17	48	48	1	54
2483366	order	8	3	4	4	4	4	4	0
2493627	order	0	0	1	1	1	1	1	0
2494207	order	2	1	0	0	1	1	2	0
2495577	order	4	1	0	0	0	2	0	0
2495578	order	0	0	0	0	1	1	0	0
2497644	order	0	0	0	0	3	0	0	0
2498707	order	0	0	1	0	4	7	0	2
2507543	order	3	3	3	2	2	2	0	2
2507557	order	2	0	0	0	1	0	0	0
2508939	order	1	0	0	0	8	8	0	7
2545689	order	4	4	4	0	0	0	0	0
255473	order	14	14	21	21	17	16	21	0
2558200	order	9	0	0	0	1	0	0	0
2562241	order	8	3	6	5	7	7	6	0
2562243	order	4	1	1	1	1	1	0	1
2597219	order	8	4	4	4	4	4	0	4
2599631	order	1	1	0	0	1	2	1	0
261009	order	0	0	0	0	1	0	0	0
265318	order	6	2	2	2	4	2	2	0
265576	order	1	0	0	0	1	1	0	1
2681888	order	1	0	0	0	2	0	0	0
2682226	order	4	2	2	2	2	2	2	0
2682482	order	0	0	0	0	9	0	0	0
2682553	order	3	0	0	0	5	0	0	0
2686024	order	1	0	0	0	1	0	0	0
2691354	order	184	86	97	82	82	83	80	0
2691355	order	38	19	38	18	19	19	24	0
2691356	order	19	10	15	9	9	10	10	0
2699528	order	4	0	0	0	2	1	0	2
2703812	order	1	0	0	0	1	0	0	1
2704648	order	0	0	0	0	1	0	0	0
2704650	order	0	0	0	0	1	0	0	0
2704949	order	0	0	14	0	3	0	0	0
2705056	order	0	0	0	0	9	0	0	0
2706121	order	0	0	0	0	2	0	0	0
2714147	order	0	0	0	0	1	0	0	0
2714148	order	0	0	0	0	1	0	0	0
2726946	order	0	0	0	0	2	0	0	0
2726947	order	0	0	0	0	39	0	0	0
2732554	order	0	0	1	0	0	0	0	0
2732555	order	0	0	1	0	0	0	0	0
2762272	order	1	1	0	0	1	1	0	1
2762275	order	0	0	0	0	11	1	0	0
2770089	order	7	0	0	4	8	8	7	0
278081	order	3	2	3	3	3	3	2	1
278082	order	10	5	5	4	5	7	1	3
278205	order	2	0	0	0	0	0	0	0
27838	order	1	0	0	0	1	0	0	0
2785018	order	1	0	0	0	2	0	0	0
2785442	order	1	2	3	1	1	1	1	0
2786987	order	1	0	0	0	1	1	1	0
27871	order	4	0	2	0	3	0	0	0
2787154	order	0	0	0	0	1	1	0	1
2793120	order	0	0	0	0	0	2	0	0
2798	order	3	1	1	2	2	2	2	0
2798275	order	0	0	1	0	0	0	0	0
27998	order	5	0	0	0	9	0	0	0
2800059	order	35	35	37	34	27	31	39	0
2800060	order	59	59	65	54	52	61	63	1
28017	order	0	1	0	1	2	2	1	0
2802654	order	0	0	0	0	1	0	0	0
2805415	order	2	0	1	0	0	3	0	0
2806171	order	0	0	0	0	1	0	0	1
2811503	order	8	8	8	10	8	7	1	7
2817523	order	5	0	2	0	1	2	0	0
2819262	order	19	7	13	9	11	11	1	11
2821825	order	0	0	1	0	0	0	0	0
282338	order	4	1	2	0	1	3	7	0
2844884	order	1	0	0	0	1	1	0	1
2847775	order	0	0	0	0	1	1	0	1
2856582	order	0	0	0	1	0	0	0	0
28738	order	34	0	2	0	33	0	0	0
2877	order	3	0	0	0	1	0	0	0
2881377	order	25	16	19	20	17	19	18	0
2881383	order	1	1	1	1	1	1	1	0
2886001	order	1	1	1	1	1	1	1	0
2887326	order	461	489	506	519	478	530	522	302
2887327	order	8	9	9	11	9	9	3	6
2888735	order	2	1	1	0	0	3	0	0
28908	order	0	0	1	0	2	0	0	0
2897347	order	2	1	1	1	1	1	1	0
2899670	order	1	0	0	0	0	0	0	0
28997	order	0	0	0	0	3	0	0	0
29	order	237	152	124	97	239	231	144	8
2900649	order	2	1	2	0	2	2	1	2
2900651	order	2	0	0	0	2	2	0	3
2905377	order	29	22	35	0	19	0	0	0
2907185	order	1	1	1	1	1	1	0	1
2910	order	2	0	0	0	0	2	0	0
2910145	order	7	5	10	5	5	6	5	0
29140	order	1	0	0	0	1	0	0	0
2914038	order	59	23	30	34	34	35	26	36
29216	order	2	0	1	0	1	1	2	0
2925400	order	1	0	0	0	1	0	0	0
292576	order	0	0	0	0	4	0	0	0
292629	order	54	5	12	15	104	113	109	5
2932361	order	4	3	3	0	3	5	3	2
2942680	order	3	3	3	3	0	0	0	0
2953875	order	1	0	1	0	0	0	0	0
2963098	order	2	2	2	0	2	2	3	0
2975519	order	0	0	0	0	2	2	2	0
2978	order	3	0	0	0	2	1	0	0
29823	order	0	0	0	0	1	0	0	0
29979	order	1	0	0	0	0	0	0	0
30073	order	1	0	0	0	1	0	0	0
3016346	order	1	1	1	1	1	1	1	0
3024411	order	76	43	45	8	59	63	5	58
3024414	order	1	2	1	0	1	2	2	0
30262	order	3	0	0	0	2	0	0	0
3028843	order	0	0	0	0	2	0	0	0
3031453	order	1	1	1	1	1	1	0	3
3031460	order	2	4	5	2	2	4	0	2
3031653	order	1	0	0	0	0	0	0	0
3031655	order	13	5	9	0	7	7	0	8
3031657	order	5	2	3	3	3	3	0	3
3031668	order	46	45	54	17	89	43	1	46
3031712	order	69	32	2	0	33	52	32	0
3031713	order	11	6	7	6	7	10	6	0
3031714	order	9	3	4	4	6	6	4	0
3035921	order	2	1	2	0	0	0	0	0
3039167	order	3	3	17	6	17	17	19	1
3039357	order	5	3	2	1	4	2	2	0
3039692	order	2	1	1	0	1	1	0	1
3039864	order	9	8	11	2	11	10	1	7
3039985	order	8	1	9	7	7	7	7	0
3039989	order	7	5	4	5	4	5	5	0
30411	order	1	0	0	0	0	0	0	0
30416	order	1	0	0	0	0	0	0	0
3042	order	2	0	0	0	11	0	0	0
3043702	order	2	0	0	0	3	0	0	0
30447	order	1	0	0	0	0	0	0	0
30449	order	6	0	0	0	0	0	0	0
30458	order	8	0	0	0	0	0	0	0
30483	order	1	0	0	0	0	0	0	0
3049163	order	0	0	1	0	0	0	1	0
30503	order	0	0	0	0	1	0	1	0
3055126	order	1	1	1	0	0	0	0	0
3071001	order	12	13	12	12	12	12	0	12
3071582	order	7	0	8	0	0	0	0	0
3071912	order	0	0	3	0	2	1	2	0
3071914	order	0	0	0	0	2	1	2	0
3073606	order	0	0	0	0	4	3	0	5
3073798	order	2	0	0	0	0	0	0	0
3073854	order	4	0	0	0	0	0	0	0
307595	order	5	2	3	4	4	4	4	0
3079744	order	12	11	12	12	11	12	8	0
3079745	order	2	1	1	1	1	1	1	0
3079748	order	8	0	3	6	8	8	9	0
3079749	order	95	36	65	60	67	73	63	0
3079751	order	3	1	2	1	1	1	1	0
3079753	order	9	5	8	6	7	7	6	0
3079757	order	12	10	14	9	7	10	9	0
31022	order	8	0	0	0	7	0	0	0
31277	order	0	0	0	0	3	0	0	0
31468	order	1	1	1	1	2	1	1	0
3172	order	0	0	1	0	1	0	0	0
318493	order	1	0	0	0	1	0	0	0
31932	order	99	86	173	0	1	2	1	0
32003	order	274	252	270	236	231	247	243	17
32064	order	33	1	2	0	23	2	1	0
32069	order	82	39	63	41	38	40	1	42
3215	order	0	0	2	0	5	0	0	0
3244	order	0	0	0	0	2	0	0	0
32446	order	2	0	0	0	5	0	0	0
3268	order	0	0	0	0	3	0	0	0
33183	order	0	0	0	0	44	1	0	0
332160	order	74	20	28	25	24	26	25	0
33554	order	63	0	0	0	35	0	0	0
33651	order	3	0	0	0	4	0	0	0
33825	order	0	0	0	0	10	0	0	0
33838	order	4	0	0	0	1	2	0	3
33844	order	1	0	0	0	0	0	0	1
33847	order	4	0	0	0	5	2	0	2
33851	order	8	0	0	0	7	3	0	1
33855	order	0	0	0	0	0	1	0	0
3432	order	0	0	0	0	2	0	0	0
34346	order	0	0	0	0	4	0	0	0
34395	order	0	0	0	0	30	0	0	0
34478	order	3	0	0	0	0	0	0	0
34634	order	5	0	0	0	4	0	0	0
347538	order	11	2	5	0	0	0	0	0
3502	order	0	0	0	0	7	0	0	0
35087	order	0	0	0	0	1	0	0	0
3524	order	0	0	0	0	2	0	0	0
35426	order	0	0	0	0	2	1	0	1
35460	order	0	0	6	0	16	0	0	0
35491	order	0	0	0	0	3	0	0	0
35583	order	0	0	0	0	1	0	0	0
356	order	1746	1318	1713	1579	1802	1975	1855	42
35685	order	1	0	0	0	1	2	0	1
36064	order	13	0	0	0	20	0	0	0
362534	order	3	8	9	8	8	9	12	0
3646	order	2	0	0	0	24	1	0	1
36750	order	11	0	0	0	9	0	0	0
370421	order	2	0	0	0	0	0	0	0
37104	order	0	0	0	0	2	0	0	0
373319	order	2	0	0	0	4	3	3	0
37357	order	0	0	1	0	3	0	0	0
3744	order	0	0	0	0	28	0	0	0
37882	order	0	0	0	0	1	0	0	0
37987	order	0	0	0	0	3	0	0	0
37989	order	0	0	0	0	22	0	0	0
38074	order	0	0	0	0	1	0	0	0
38605	order	1	0	0	0	2	0	0	0
38608	order	2	0	0	0	3	0	0	0
38609	order	5	0	0	0	4	0	0	0
38748	order	12	0	0	0	10	2	0	1
38820	order	0	0	1	0	67	1	1	0
38834	order	0	0	0	0	0	1	1	0
388448	order	70	22	29	23	34	41	24	0
39215	order	2	0	2	0	6	0	0	0
400839	order	0	0	0	0	1	0	0	0
403667	order	0	0	0	0	1	0	0	0
40548	order	0	0	0	0	1	0	0	0
4055	order	0	0	0	0	6	0	0	0
40551	order	0	0	0	0	6	0	0	0
406427	order	2	0	0	0	1	0	0	0
4069	order	0	0	0	0	17	0	0	0
40984	order	2	0	0	0	1	2	0	0
41166	order	2	0	0	0	2	0	0	0
41212	order	1	0	0	0	1	0	0	0
4143	order	0	0	0	0	11	0	0	0
414714	order	2	2	1	0	0	6	0	0
415000	order	41	28	31	29	46	35	32	3
415001	order	18	14	20	22	25	25	24	2
41712	order	4	0	0	0	7	0	0	0
41768	order	0	0	0	0	4	0	0	0
418917	order	2	0	1	1	3	2	0	0
418919	order	1	0	0	0	2	0	0	1
41934	order	0	0	0	0	2	0	0	0
41937	order	0	0	0	0	4	0	0	0
41938	order	0	0	0	0	27	0	0	0
41944	order	1	0	0	0	7	0	0	0
41945	order	0	0	0	0	6	0	0	0
41946	order	0	0	0	0	1	0	0	0
420262	order	2	0	0	0	0	0	0	0
420267	order	1	0	0	0	1	1	0	0
420269	order	3	0	0	0	0	0	0	0
420271	order	1	0	0	0	1	1	0	1
4209	order	3	0	2	0	4	2	2	0
425074	order	5	0	0	0	4	2	2	0
426665	order	1	0	0	0	0	0	0	0
42740	order	1	0	0	0	2	0	0	0
432026	order	1	0	0	0	1	0	0	0
43697	order	3	0	0	0	3	0	0	0
451442	order	4	0	0	0	4	0	0	0
451869	order	0	0	0	0	8	0	0	0
452227	order	0	0	0	0	2	0	0	0
452334	order	0	0	0	0	4	0	0	0
452339	order	0	0	0	0	3	0	0	0
452342	order	0	0	0	0	7	0	0	0
452343	order	0	0	0	0	2	0	0	0
453227	order	6	5	6	1	6	6	2	5
45676	order	0	0	0	0	6	0	0	0
4618	order	0	0	0	0	10	0	0	0
471822	order	0	0	0	1	1	1	1	0
475963	order	17	0	4	2	27	41	29	0
4763	order	16	0	0	0	28	14	0	13
4776	order	88	1	1	1	41	1	1	1
4805	order	3	0	0	0	3	0	0	0
4827	order	28	0	1	1	33	2	1	1
48461	order	141	137	84	65	148	150	148	17
485256	order	1	1	2	1	2	2	2	0
4857	order	1	0	0	0	1	0	0	0
4861	order	2	0	0	0	2	0	0	0
4869	order	4	0	0	0	4	0	0	0
4892	order	0	0	0	0	13	0	0	0
500008	order	0	0	0	0	1	0	0	0
5014	order	0	0	0	0	49	0	0	0
5042	order	0	0	0	0	148	34	0	0
510684	order	0	1	3	5	7	6	7	0
5114	order	0	0	0	0	8	0	0	0
5120	order	0	0	0	0	7	0	0	0
5125	order	1	0	1	1	163	21	0	2
51291	order	2	1	2	1	28	1	2	0
5139	order	0	0	0	0	14	2	0	0
5151	order	0	0	0	0	4	0	0	0
5178	order	0	0	0	0	56	1	0	0
5185	order	0	0	0	0	10	0	0	0
5197	order	0	0	0	0	4	0	0	0
5226	order	0	0	0	0	2	0	0	0
5258	order	0	0	0	0	2	0	0	0
52604	order	17	16	19	16	16	17	17	0
526525	order	19	18	20	22	148	119	8	104
5303	order	0	0	0	0	21	0	0	0
533206	order	7	2	2	2	2	2	2	0
5338	order	2	0	0	0	58	0	0	0
53433	order	8	8	27	1	35	36	35	0
54409	order	4	0	0	1	3	2	0	2
54526	order	17	14	14	14	115	19	12	0
54906	order	2	0	0	0	1	0	0	0
55070	order	0	0	0	0	2	0	0	0
551287	order	0	0	1	0	1	0	0	0
555392	order	1	0	0	0	1	0	0	0
556282	order	0	0	0	0	1	0	0	0
5592	order	0	0	0	0	4	0	0	0
56301	order	2	0	0	0	0	0	0	0
56308	order	2	0	0	0	0	0	0	0
56487	order	0	0	0	0	1	0	0	0
570264	order	4	4	5	0	0	0	0	0
57379	order	2	0	0	0	0	0	0	0
5738	order	0	0	0	0	9	0	0	0
57384	order	1	0	0	0	0	0	0	0
57389	order	2	0	0	0	1	0	0	0
574975	order	19	9	5	5	11	11	12	0
580371	order	8	7	8	8	8	9	8	0
5819	order	61	0	0	0	2	0	0	0
5863	order	0	0	0	0	8	0	0	0
588673	order	5	1	2	0	43	17	1	0
588674	order	0	0	0	0	17	4	0	0
588814	order	11	12	11	0	1	0	0	0
589342	order	4	0	1	0	2	3	1	0
589350	order	2	0	0	0	1	1	2	0
590978	order	0	0	0	0	0	0	2	0
5957	order	2	0	0	0	1	0	0	0
596497	order	0	0	0	0	0	2	0	0
60154	order	1	0	0	0	1	0	0	0
603422	order	0	0	0	0	3	0	0	0
6049	order	2	0	0	0	1	0	0	0
6103	order	4	0	0	0	2	0	0	0
6125	order	2	0	2	0	2	1	0	0
61421	order	6	0	0	0	5	0	0	0
6180	order	10	0	0	0	8	0	0	0
6193	order	3	0	0	0	5	0	0	0
6201	order	7	0	0	0	9	0	0	0
622450	order	2	2	0	0	0	0	0	0
622452	order	5	1	1	0	0	0	0	0
6236	order	79	0	10	0	74	1	0	4
6308	order	22	0	0	0	7	1	0	0
6329	order	17	0	0	0	14	0	0	1
6362	order	2	0	1	0	2	0	0	0
639021	order	0	0	0	0	7	0	0	0
6406	order	1	0	0	0	1	0	0	0
641854	order	12	6	6	6	6	6	0	6
649776	order	53	1	4	9	60	60	4	62
6527	order	2	0	0	0	1	0	0	0
6546	order	2	0	4	0	3	0	0	0
654833	order	0	0	1	0	0	0	0	0
6562	order	3	0	0	0	3	0	0	0
658125	order	3	0	0	0	1	1	0	1
66288	order	0	0	0	0	1	0	0	0
6638	order	2	0	0	0	1	0	0	0
666506	order	224	82	117	80	69	88	91	0
6683	order	3	0	0	0	2	0	0	0
6821	order	0	0	0	0	2	1	0	0
68295	order	47	12	14	42	61	64	42	15
685948	order	7	0	2	0	0	0	0	0
68889	order	0	0	0	0	14	0	0	0
6893	order	6	0	0	0	10	0	0	0
68933	order	1	1	11	4	49	62	49	0
68985	order	2	2	4	0	0	0	0	0
693072	order	4	1	0	0	5	5	0	5
6935	order	16	1	6	0	17	3	0	3
693921	order	2	0	0	0	3	0	1	0
69541	order	44	44	50	31	85	49	4	37
6961	order	1	0	0	0	1	0	0	0
7020	order	9	0	1	0	7	1	0	0
703495	order	0	0	0	0	1	0	0	0
7041	order	20	1	1	0	22	1	0	0
7088	order	37	0	8	0	31	1	0	0
71239	order	0	0	0	0	8	0	0	0
71243	order	0	0	0	0	1	0	0	0
714581	order	0	0	0	0	1	0	0	0
7147	order	84	1	3	0	103	3	2	1
716585	order	0	0	0	0	1	0	0	0
717963	order	6	6	1	1	7	7	1	6
72025	order	0	0	0	0	41	0	0	0
72033	order	10	0	1	0	2	0	0	0
721927	order	0	0	0	0	1	0	0	0
72273	order	115	111	123	119	168	164	137	24
72274	order	1226	1234	1574	1324	1226	1356	1319	30
73020	order	4	0	0	1	4	2	0	3
73026	order	2	0	1	1	2	2	0	2
73028	order	1	0	1	1	0	3	0	3
730330	order	2	0	1	0	2	0	0	0
73496	order	0	0	0	0	2	0	0	0
7399	order	49	1	1	0	44	0	0	0
740972	order	0	0	0	0	1	0	0	0
742030	order	20	11	11	9	11	11	1	10
7509	order	1	0	0	0	1	0	0	0
75116	order	1	0	0	0	0	0	0	0
7524	order	30	1	3	1	35	1	0	0
7570	order	1	0	2	0	2	0	0	0
75739	order	23	0	0	0	8	0	0	0
76071	order	7	0	0	0	16	0	0	0
766	order	90	80	79	78	167	89	25	57
7682	order	4	0	0	0	1	0	0	0
768507	order	805	373	35	24	380	765	383	0
768667	order	7	4	4	4	4	8	5	0
7716	order	3	0	0	0	2	0	0	0
7745	order	1	0	0	0	1	0	0	0
7761	order	4	0	0	0	0	0	0	0
7864	order	3	0	0	0	1	0	0	0
78899	order	3	0	0	0	3	0	0	0
78918	order	1	0	0	0	0	0	0	0
7894	order	1	0	0	0	0	0	0	0
7899	order	1	0	1	0	0	0	0	0
7914	order	2	0	0	0	2	0	0	0
7925	order	1	0	0	0	0	0	0	0
79272	order	1	0	0	0	0	0	0	0
7933	order	2	0	1	0	3	0	0	0
7952	order	25	0	1	0	36	0	0	0
795748	order	80	35	45	38	39	48	48	0
79705	order	1	0	0	0	0	0	0	0
7991	order	6	0	0	0	4	0	0	0
7995	order	7	0	0	0	7	0	0	0
8002	order	3	0	0	0	2	0	0	0
8006	order	22	0	0	0	53	0	0	0
8007	order	3	0	0	0	5	0	0	0
8043	order	2	0	1	0	1	0	0	0
8075	order	2	0	0	0	1	0	0	0
80840	order	1493	1306	1710	1750	1656	1797	1525	315
8111	order	11	0	8	0	20	0	0	0
8252	order	4	0	11	0	11	0	0	0
8288	order	2	0	2	0	4	0	0	0
83136	order	2	0	0	0	3	0	0	0
83137	order	8	0	3	0	8	0	0	0
8342	order	13	0	0	0	12	0	0	0
84318	order	7	1	2	0	6	3	3	0
84337	order	4	0	1	0	3	1	0	0
84394	order	2	0	0	0	2	0	0	0
8445	order	2	0	0	0	2	0	0	0
8459	order	33	0	0	0	12	0	0	0
84993	order	20	9	22	65	160	196	186	0
84996	order	11	2	8	7	14	34	16	0
84999	order	68	3	9	11	168	186	0	177
85001	order	4	1	5	4	4	4	4	0
85004	order	0	0	5	0	351	0	0	0
85006	order	275	16	33	0	473	26	0	0
85007	order	149	19	26	2	776	107	3	0
85008	order	233	38	54	8	0	34	2	0
85009	order	78	13	19	1	132	127	1	0
85010	order	242	68	72	1	0	86	0	0
85011	order	729	181	167	3	1	663	9	1
85012	order	143	50	38	0	1	145	0	0
85013	order	24	19	12	5	0	7	0	0
85014	order	1	0	0	0	0	12	0	0
8505	order	3	0	0	0	0	0	0	0
8509	order	37	0	0	0	16	0	0	0
85819	order	1	0	0	0	1	0	0	0
85823	order	2	0	0	0	2	0	0	0
86652	order	0	0	0	0	3	1	0	2
871006	order	9	3	12	0	0	0	0	0
8784	order	3	0	0	0	0	0	0	0
8798	order	1	0	0	0	0	0	0	0
8802	order	8	0	0	0	0	0	0	0
8819	order	2	0	0	0	0	0	0	0
8826	order	11	0	0	0	2	0	0	0
88547	order	2	0	0	0	2	0	0	0
8892	order	4	0	0	0	0	0	0	0
8902	order	8	0	0	0	0	0	0	0
8906	order	26	0	0	0	0	0	0	0
8920	order	5	0	0	0	0	0	0	0
8929	order	5	0	0	0	0	0	0	0
8936	order	8	0	0	0	0	0	0	0
8940	order	6	0	0	0	0	0	0	0
8948	order	2	0	0	0	0	0	0	0
8976	order	16	0	0	0	0	0	0	0
89954	order	24	5	6	4	16	20	7	13
908621	order	3	1	2	0	0	5	0	0
90883	order	0	0	0	0	1	0	0	0
909929	order	98	90	101	75	98	94	34	85
9108	order	10	0	0	0	0	0	0	0
9126	order	168	0	3	0	34	0	0	0
91347	order	1397	1407	1617	1721	1415	2688	1709	540
91561	order	85	0	0	0	43	0	0	0
9205	order	7	0	0	0	0	0	0	0
9219	order	7	0	0	0	0	0	0	0
9223	order	8	0	0	0	2	0	0	0
9230	order	10	0	0	0	0	0	0	0
9255	order	2	0	0	0	2	0	0	0
92860	order	0	0	0	0	64	2	0	0
930024	order	0	0	0	0	0	0	1	0
9362	order	2	0	0	0	1	0	0	0
9392	order	0	0	0	0	1	0	0	0
9397	order	21	0	0	0	17	0	0	0
9443	order	75	0	0	0	33	0	0	0
94695	order	145	139	166	2	29	28	38	31
96792	order	0	0	0	0	1	0	0	0
9774	order	1	0	0	0	1	0	0	0
9779	order	1	0	0	0	1	0	0	0
9787	order	9	0	0	0	4	0	0	0
9815	order	1	0	0	0	1	0	0	0
9975	order	4	0	0	0	1	0	0	0
9989	order	41	0	1	0	33	0	0	0
10015	family	1	0	0	0	1	0	0	0
1002748	family	1	0	0	0	0	0	0	0
1004268	family	1	0	0	0	2	0	0	0
10066	family	13	0	0	0	6	0	0	0
101094	family	1	0	0	0	1	0	0	0
10139	family	1	0	0	0	1	0	0	0
10150	family	1	0	0	0	1	0	0	0
10158	family	1	0	0	0	1	0	0	0
10167	family	4	0	1	0	2	0	0	0
10193	family	2	0	0	0	2	0	0	0
1027875	family	0	0	0	0	1	0	0	0
1028423	family	0	0	0	0	2	0	0	0
103393	family	0	0	0	0	3	0	0	0
1033978	family	0	0	0	0	13	0	0	0
1033997	family	14	13	27	0	0	0	1	0
103828	family	1	0	0	0	1	0	0	0
103887	family	0	0	0	0	5	0	0	0
104174	family	5	0	1	0	5	0	0	0
1042314	family	2	1	0	0	1	1	1	0
104350	family	0	0	0	0	1	0	0	0
104366	family	0	0	0	0	3	0	0	0
1046	family	114	64	66	66	62	69	62	8
104780	family	17	0	0	0	0	0	0	0
10486	family	0	0	1	0	0	0	0	0
1055686	family	5	5	0	0	5	7	4	0
106328	family	0	0	0	0	1	0	0	0
1077264	family	6	3	4	3	2	3	3	0
109261	family	4	0	0	0	3	0	0	0
1096778	family	1	1	1	1	1	1	1	0
109872	family	1	0	0	0	1	0	0	0
109943	family	1	0	0	0	0	0	0	0
1100104	family	0	0	0	0	1	1	0	1
1106	family	15	0	1	0	10	1	1	0
110618	family	0	0	0	0	71	0	0	0
110844	family	0	0	0	0	2	0	0	0
110846	family	0	0	0	0	2	0	0	0
1111112	family	0	0	0	0	1	0	0	0
1124673	family	0	0	0	0	1	0	0	0
1127830	family	17	13	20	0	15	21	0	16
1129771	family	1	1	0	0	32	35	2	31
113113	family	1	0	0	0	1	0	0	0
1131492	family	0	0	0	0	134	34	0	0
1131624	family	0	0	0	0	1	0	0	0
1134080	family	1	0	0	0	0	0	0	0
1136790	family	1	0	0	0	0	1	0	1
114313	family	5	0	0	0	1	0	0	0
114378	family	0	0	0	1	0	0	0	0
114848	family	10	0	1	0	4	0	0	2
114888	family	1	0	0	0	1	0	0	0
114907	family	1	0	0	0	1	0	0	0
114910	family	1	0	0	0	1	0	0	0
1154585	family	0	0	0	1	1	1	1	0
116151	family	1	0	0	0	1	0	0	0
1162	family	113	73	84	73	71	78	71	0
1163720	family	2	0	0	0	1	0	0	0
117942	family	10	6	5	5	5	6	1	5
118152	family	1	0	1	0	1	0	0	0
118185	family	1	0	0	0	0	0	0	0
1182	family	14	10	12	9	9	15	9	0
1185	family	4	2	3	2	2	4	2	0
1185407	family	0	0	0	1	1	1	1	0
118791	family	2	0	0	0	0	0	0	0
118882	family	61	64	72	65	57	70	67	2
118883	family	51	52	96	0	0	0	0	0
118968	family	11	11	12	14	18	22	10	3
119043	family	17	19	23	29	32	38	43	0
119045	family	172	113	143	123	121	125	130	0
119060	family	657	542	630	639	588	656	619	54
119093	family	3	0	0	0	3	0	0	1
1191479	family	3	3	4	3	3	3	3	0
119500	family	1	0	0	0	1	0	0	0
1198451	family	20	19	21	0	0	0	1	0
119859	family	12	7	8	7	7	8	9	0
1202464	family	10	1	3	0	10	11	28	11
1208339	family	0	0	0	0	1	0	0	0
120993	family	0	0	0	0	1	0	0	0
121221	family	1	0	0	0	1	0	0	0
1217100	family	1	1	0	0	0	0	0	0
1240483	family	38	37	45	39	43	44	1	40
125295	family	2	0	0	0	0	0	0	0
126	family	308	143	191	149	156	168	165	1
126387	family	4	0	0	0	1	0	0	0
1268	family	146	3	5	0	348	0	0	0
126955	family	1	0	0	0	1	0	0	0
1277737	family	1	0	0	0	1	0	0	0
127873	family	1	0	0	0	1	0	0	0
128827	family	2	1	3	4	111	85	1	72
1294636	family	5	0	0	0	3	0	0	0
1300	family	271	261	356	288	633	754	354	458
131211	family	0	0	0	0	5	0	0	0
1313209	family	2	0	0	0	1	2	1	1
1328881	family	3	2	3	3	4	4	0	2
1331736	family	0	0	0	0	1	0	0	0
1331809	family	3	7	8	7	7	8	10	0
1333713	family	19	8	0	0	8	16	8	0
1334117	family	13	5	10	6	6	6	7	0
133432	family	1	0	0	0	1	0	0	0
1341112	family	0	0	0	0	1	0	0	0
1344955	family	9	0	0	0	11	1	0	1
1344966	family	1	0	0	0	1	0	0	0
134545	family	0	0	0	0	1	1	0	0
134623	family	37	23	27	26	42	30	29	2
134627	family	4	4	4	3	4	2	4	0
135163	family	1	0	0	0	0	0	0	0
135166	family	1	0	0	0	0	0	0	0
135425	family	2	0	0	0	0	0	0	0
135616	family	69	65	66	66	67	70	64	4
135617	family	30	26	36	32	37	33	29	9
135620	family	92	98	103	104	103	109	110	0
135621	family	1005	1098	1424	1192	1090	1212	1168	26
137	family	32	4	5	6	46	54	36	11
13819	family	0	0	0	0	3	0	0	0
1382930	family	6	1	1	1	2	2	1	0
1389452	family	0	0	0	0	3	2	3	0
1392996	family	17	16	20	2	16	16	0	15
139606	family	1	0	0	0	2	0	0	0
1400857	family	45	13	21	16	22	26	21	0
1403793	family	2	0	0	0	2	0	0	0
141412	family	0	0	1	0	0	0	0	0
143067	family	29	22	35	0	19	0	0	0
1433378	family	0	0	0	0	0	1	0	0
143786	family	2	2	2	2	27	30	0	30
1442156	family	11	7	11	7	7	7	8	0
144536	family	2	0	0	0	2	0	0	0
1450292	family	0	0	0	0	1	0	0	0
1450293	family	0	0	0	0	1	0	0	0
1450326	family	0	0	0	0	1	0	0	0
145357	family	0	0	0	0	0	8	0	0
145358	family	10	0	0	0	0	0	0	0
1460864	family	5	5	5	0	0	0	0	0
146292	family	0	0	0	0	1	0	0	0
1471398	family	28	7	18	18	29	57	26	0
147546	family	0	0	0	0	1	0	0	0
147568	family	0	0	0	0	1	0	0	0
147571	family	0	0	0	0	1	0	0	0
1486721	family	2	2	2	1	1	1	2	0
1491775	family	0	0	0	0	3	4	4	0
1495648	family	4	0	0	1	3	3	3	0
1499392	family	43	41	43	40	36	42	42	6
1501348	family	0	0	0	1	10	12	0	0
1505234	family	2	1	1	1	1	1	1	0
1508635	family	11	1	0	0	6	1	0	0
1522127	family	2	1	0	0	1	2	1	0
1524213	family	1	1	1	1	1	1	1	0
1524215	family	14	6	9	7	13	7	7	0
1524216	family	7	3	0	0	3	6	3	0
1525212	family	0	0	0	0	11	0	0	0
152637	family	0	0	0	0	1	0	0	0
1535530	family	0	0	0	0	1	0	0	0
153640	family	1	0	0	0	0	0	0	0
1540145	family	0	0	0	0	1	0	0	0
1544800	family	0	1	2	1	1	1	1	0
1545690	family	1	0	0	0	1	0	0	0
1553902	family	1	1	0	0	2	1	1	0
1555239	family	1	0	0	0	0	0	0	0
1570301	family	0	0	0	0	49	0	0	0
1570339	family	5	4	7	4	82	87	6	79
1573500	family	2	0	0	0	1	2	0	0
1573805	family	11	11	1	0	11	22	11	0
1577788	family	10	7	10	0	0	0	5	0
1579279	family	2	0	0	0	1	0	0	0
1585420	family	1	0	0	0	1	0	0	0
160033	family	0	0	0	0	1	0	0	0
160513	family	1	0	0	0	1	0	0	0
1607688	family	1	0	0	0	0	0	0	0
161696	family	1	0	0	0	1	0	0	0
161740	family	1	0	0	0	0	0	0	0
1617891	family	5	2	4	2	2	2	2	0
163514	family	1	0	0	0	0	1	0	1
163706	family	5	1	2	0	5	3	3	0
1639119	family	61	0	0	0	2	0	0	0
1643685	family	0	0	0	0	89	38	0	0
1643824	family	49	0	2	2	52	58	0	51
1643826	family	63	24	53	32	67	68	2	67
1643948	family	18	0	2	4	20	20	2	19
1643949	family	1	0	1	0	23	23	0	17
1643950	family	19	0	0	1	19	18	0	20
1643957	family	0	0	0	1	1	1	1	0
1644056	family	274	120	135	5	0	0	1	0
1644061	family	113	75	79	0	0	0	0	0
164646	family	2	0	0	0	0	0	0	0
1647988	family	22	24	20	15	22	29	32	3
1648490	family	2	2	0	0	2	2	2	0
1652132	family	25	16	24	14	31	16	17	0
1653	family	0	0	0	0	242	0	0	0
1655514	family	9	8	8	7	79	9	4	0
165795	family	1	0	0	0	1	0	0	0
1663426	family	11	6	6	6	6	7	6	0
1667020	family	0	0	0	0	1	0	0	0
1667166	family	0	0	0	0	4	0	0	0
16714	family	0	0	0	0	5	0	0	0
1673678	family	1	0	0	0	1	0	0	0
1676141	family	20	13	13	12	12	12	12	0
1676650	family	0	0	0	0	1	2	1	0
1682405	family	0	0	0	0	2	0	0	0
1692041	family	5	7	11	5	18	22	20	0
170	family	299	155	168	153	172	177	175	0
1706371	family	34	23	23	24	23	22	25	1
1706372	family	133	51	50	65	63	69	83	0
1706373	family	17	14	14	15	15	15	15	0
1706374	family	34	35	31	40	36	40	44	0
1706375	family	31	19	19	18	18	18	18	0
171550	family	95	76	5	9	78	168	75	13
171551	family	74	67	91	66	79	172	85	5
171552	family	110	99	244	223	239	522	182	88
172515	family	1	0	0	0	1	0	0	0
172820	family	1	0	0	0	1	0	0	0
1729112	family	3	0	0	0	1	0	0	0
1730093	family	2	0	0	0	1	0	0	0
173245	family	1	0	4	0	6	0	0	0
1737406	family	0	0	0	2	7	7	7	0
1738654	family	2	12	14	13	17	20	18	0
1747776	family	2	3	2	0	0	0	0	0
175027	family	3	0	0	0	0	0	0	0
175115	family	3	0	0	0	0	0	0	0
175122	family	1	0	0	0	0	0	0	0
175129	family	2	0	0	0	0	0	0	0
175333	family	1	0	0	0	1	0	0	0
1755828	family	0	0	0	0	0	1	0	0
1756146	family	0	0	0	0	1	0	0	0
1762	family	124	10	17	2	208	43	1	0
1763524	family	19	10	15	9	9	10	10	0
1769247	family	0	0	0	0	2	0	0	0
1769717	family	3	0	0	3	3	3	0	3
1769745	family	2	1	0	0	2	1	1	0
1771355	family	2	1	1	1	1	1	1	0
1771359	family	0	0	0	0	1	1	1	0
1775411	family	104	102	111	102	100	103	104	6
1777752	family	0	0	0	1	5	1	3	0
1779135	family	4	4	0	0	8	4	4	0
1783343	family	5	1	2	4	2	5	0	3
178441	family	0	0	0	0	1	0	0	0
178450	family	0	0	0	0	1	0	0	0
178475	family	2	0	0	0	1	0	0	0
1798913	family	3	1	2	2	11	14	13	0
1799696	family	10	0	0	0	0	0	0	0
1804623	family	0	0	0	0	1	0	0	0
1804993	family	4	1	0	0	1	1	2	0
1812770	family	0	0	0	0	1	0	0	0
1812776	family	0	0	0	0	2	0	0	0
1813606	family	59	28	5	2	29	65	38	0
181550	family	0	0	0	0	2	0	0	0
1819743	family	1	0	0	0	1	0	0	0
1827282	family	0	0	0	0	1	1	0	1
1836792	family	3	2	2	2	3	2	2	0
183710	family	26	25	26	31	50	54	50	0
183713	family	2	2	4	0	0	0	0	0
183715	family	1	0	0	0	1	0	0	0
1840213	family	11	3	0	0	7	14	4	3
184208	family	0	0	0	0	5	0	0	0
1843490	family	24	24	27	8	24	26	32	16
1843491	family	74	66	74	67	72	66	0	68
1851551	family	0	0	0	0	1	0	0	0
1853225	family	9	1	1	1	1	4	1	0
1853227	family	3	3	4	3	4	6	3	0
1853230	family	94	56	1	3	59	89	58	0
1853231	family	24	24	22	20	23	46	16	7
1853232	family	239	106	10	2	104	215	110	0
1853233	family	2	1	0	0	1	2	1	0
186333	family	0	0	0	0	1	1	0	1
186803	family	300	186	247	199	701	759	40	731
186804	family	12	11	13	5	69	74	56	19
186806	family	50	38	53	47	117	118	37	85
186807	family	33	25	37	10	48	53	10	41
186814	family	40	9	10	37	46	46	35	8
186817	family	804	820	865	769	846	1059	943	29
186818	family	61	60	79	84	101	103	102	1
186820	family	25	29	19	16	66	95	117	8
186821	family	6	4	11	12	11	13	14	2
186822	family	392	378	394	371	380	414	387	0
186823	family	35	32	34	31	30	35	32	0
186824	family	31	30	32	29	32	41	33	0
186827	family	0	0	3	3	49	47	26	4
186828	family	6	6	14	17	62	66	63	4
1868322	family	2	1	1	1	1	2	1	0
186994	family	1	0	0	0	2	0	0	0
188342	family	1	0	0	0	0	0	0	0
188709	family	27	0	0	16	27	30	1	33
188711	family	19	21	22	19	17	20	0	20
188786	family	1	1	11	4	49	62	49	0
1890422	family	2	2	2	2	2	2	2	0
1890426	family	209	95	107	105	105	110	113	0
1890428	family	8	6	7	8	8	7	9	0
1890429	family	7	6	7	7	6	7	5	0
1890430	family	2	1	2	2	2	1	2	0
1890431	family	2	3	4	2	2	2	2	0
1890432	family	0	0	0	1	1	1	1	0
1890436	family	25	16	19	19	16	18	17	0
1890438	family	86	28	56	53	59	65	55	0
1890448	family	4	1	4	3	2	3	2	0
1890449	family	106	64	67	62	64	64	63	0
1890450	family	25	16	16	16	16	18	16	0
1890455	family	0	1	1	1	1	1	1	0
1890464	family	11	8	8	8	8	9	8	0
1890482	family	1	1	1	1	1	1	1	0
1890497	family	3	4	4	4	4	5	3	0
1890498	family	3	2	2	2	2	2	2	0
1890499	family	2	1	1	1	1	1	1	0
1890500	family	7	7	10	7	7	7	9	0
1890528	family	4	4	4	4	4	4	3	0
1892249	family	7	5	8	5	3	6	5	0
1892251	family	9	5	8	6	7	7	6	0
1892252	family	61	47	60	46	48	50	45	0
1892254	family	115	58	72	61	61	85	66	0
1892255	family	3	2	2	2	2	2	2	0
1892259	family	60	31	33	33	29	31	29	0
1892261	family	3	2	2	1	1	1	1	0
1892263	family	20	10	11	10	10	10	10	0
1892264	family	4	2	2	2	2	2	2	0
189527	family	1	0	0	0	0	0	0	0
189770	family	2	2	2	2	2	2	0	2
189773	family	10	2	1	1	4	7	4	0
189777	family	0	0	4	4	5	5	4	0
189779	family	171	113	120	101	97	111	85	19
1898439	family	0	0	0	0	1	0	0	0
1902584	family	2	4	5	2	2	4	0	2
1903335	family	1	1	0	0	1	2	1	0
1903409	family	133	131	133	142	145	132	75	99
1903410	family	54	58	60	61	55	59	56	47
1903411	family	118	135	145	179	125	131	143	59
1903412	family	16	18	18	19	18	19	19	0
1903414	family	145	137	138	148	128	137	135	77
1903416	family	5	6	8	8	8	10	9	0
191033	family	4	4	4	4	4	4	5	0
191394	family	2	2	3	0	3	3	0	2
191412	family	97	47	55	52	50	98	45	0
1914233	family	38	19	38	18	19	19	24	0
1915415	family	1	0	4	0	0	0	0	0
1920240	family	8	9	9	11	9	9	3	6
1920660	family	1	0	0	0	1	0	0	0
1921568	family	2	2	2	2	2	2	2	0
1921783	family	10	8	8	8	8	8	7	2
192205	family	1	0	0	0	1	0	0	0
1931078	family	1	0	0	0	0	0	0	0
1934946	family	0	1	1	1	1	1	1	0
1937960	family	21	15	2	0	14	32	15	0
1937961	family	36	13	2	1	14	28	16	0
1937962	family	7	3	0	0	4	7	4	0
1937968	family	2	1	0	0	1	2	1	0
194924	family	135	42	71	75	99	103	5	98
1955043	family	2	2	2	2	2	2	2	0
196117	family	11	12	24	0	0	0	0	0
196137	family	7	7	8	0	0	0	0	0
1962854	family	19	8	9	7	10	12	13	0
1962910	family	26	9	12	11	8	10	12	0
1963268	family	100	68	72	1	0	0	0	0
1963270	family	11	6	5	0	0	0	0	0
1968910	family	1	1	3	0	0	0	0	0
1969992	family	7	5	4	5	4	5	5	0
1970190	family	4	2	1	0	2	4	2	0
1982354	family	1	1	1	1	1	1	1	0
199477	family	0	0	0	0	1	0	0	0
2004	family	47	29	18	0	0	88	0	0
2005473	family	50	39	43	42	39	83	41	3
2005519	family	14	13	14	13	12	28	13	0
2005520	family	22	21	25	25	25	49	26	1
2005523	family	7	8	11	10	15	30	11	5
2005525	family	57	63	77	71	70	153	62	18
200667	family	57	26	8	13	25	49	28	0
2008790	family	53	18	23	18	18	17	17	0
2008793	family	20	17	18	18	16	17	18	0
2008794	family	68	46	49	45	45	48	47	1
2008795	family	16	15	16	14	13	12	15	0
200887	family	1	0	0	0	1	0	0	0
2012	family	57	11	10	0	0	50	0	0
2024004	family	0	0	0	0	4	0	0	0
2024747	family	2	0	0	0	1	0	0	0
2024974	family	8	4	0	0	8	4	4	0
2024981	family	2	2	3	2	4	4	3	0
2028212	family	0	0	0	0	1	0	0	0
2028216	family	0	0	0	0	1	0	0	0
2028217	family	0	0	0	0	2	0	0	0
2033035	family	0	0	0	0	4	0	0	0
203488	family	7	2	2	0	7	6	0	6
203492	family	32	24	28	19	98	102	1	93
203557	family	49	45	36	31	63	50	46	6
2035710	family	4	4	4	4	4	4	4	0
2036754	family	6	2	7	8	8	8	8	0
2038695	family	2	1	0	0	1	2	1	0
2042895	family	2	2	2	0	3	3	3	0
204431	family	34	29	29	27	61	35	1	34
204434	family	156	51	55	52	48	53	51	1
2048906	family	20	21	28	19	20	26	24	0
2049	family	2	0	8	0	105	3	1	0
205120	family	1	0	1	0	1	0	0	0
2056687	family	1	1	1	1	3	1	1	0
2058183	family	1	0	0	0	2	0	0	0
2058184	family	1	0	0	0	2	0	0	0
2058185	family	3	0	0	0	6	0	0	0
2058186	family	1	0	0	0	2	0	0	0
205957	family	12	14	14	0	0	0	0	0
2062	family	728	179	165	3	1	663	9	1
206349	family	4	6	6	5	6	4	7	0
206379	family	72	70	75	69	72	76	63	16
2066434	family	19	6	8	8	13	16	15	0
2066474	family	7	9	8	8	8	8	8	3
2066485	family	0	3	3	3	2	4	3	0
2066491	family	2	2	2	2	2	2	3	0
2070	family	236	68	72	1	0	78	0	0
2071613	family	2	1	0	0	1	2	1	0
2092	family	3	1	0	0	5	5	0	5
2093822	family	1	1	2	0	13	0	0	0
2100208	family	0	0	0	0	3	0	0	0
2109261	family	2	2	2	2	2	2	2	0
2116660	family	1	0	0	0	0	0	0	0
213116	family	11	3	5	3	7	7	0	7
213117	family	2	0	0	0	2	2	0	2
213119	family	110	54	67	67	85	84	59	63
213121	family	54	36	39	4	47	48	5	46
213421	family	21	20	23	16	38	23	2	17
213422	family	46	45	54	17	89	43	1	46
213465	family	20	7	11	12	12	16	4	14
213468	family	41	16	23	28	26	28	19	28
213483	family	94	37	45	42	53	36	35	3
2135438	family	1	0	0	0	1	0	0	0
213546	family	9	0	1	0	7	1	0	0
2137278	family	4	0	0	3	4	4	4	0
2138247	family	1	0	0	0	3	3	0	3
2146	family	4	1	3	2	40	52	26	17
2152899	family	0	0	0	0	1	1	0	2
2159	family	111	104	220	3	6	0	7	0
2162846	family	0	0	0	0	14	0	0	0
216572	family	96	55	97	54	484	520	135	412
216818	family	2	0	0	0	0	0	0	0
2169529	family	0	0	2	0	0	0	0	0
2169681	family	1	0	0	0	0	0	0	0
2171986	family	0	0	0	0	4	5	0	0
2171990	family	0	0	0	0	4	3	0	0
2172021	family	2	0	0	2	2	2	2	0
2178	family	1	1	2	0	0	0	0	0
2183	family	24	25	69	0	0	0	1	0
219169	family	2	0	0	0	1	0	0	0
2194	family	34	36	42	0	0	0	2	0
219687	family	95	38	36	34	45	48	37	1
2202724	family	3	2	3	0	0	0	0	0
2206	family	84	77	83	0	0	0	37	1
22097	family	0	0	0	0	1	0	0	0
2211325	family	7	5	10	5	5	6	5	0
221669	family	0	0	0	0	1	0	0	0
221670	family	0	0	0	0	3	0	0	0
221678	family	0	0	0	0	4	0	0	0
221679	family	0	0	0	0	1	0	0	0
222438	family	0	0	0	0	1	0	0	0
2232	family	17	17	36	6	19	0	0	0
2236	family	21	14	17	0	0	0	0	0
224027	family	26	14	14	14	13	14	0	14
224313	family	2	0	0	0	0	0	0	0
224372	family	41	43	41	45	43	46	42	0
224379	family	6	4	6	4	4	4	4	0
224380	family	3	0	1	0	3	3	0	3
224463	family	11	6	7	6	7	10	6	0
224464	family	9	3	4	4	6	6	4	0
224467	family	5	7	5	6	5	6	0	7
225058	family	0	21	31	20	22	23	2	20
2259	family	150	78	208	0	0	0	0	0
2267	family	29	20	41	33	0	0	0	1
227180	family	1	0	0	0	0	0	0	0
227190	family	1	0	0	0	0	0	0	0
2272	family	23	10	22	3	0	0	0	0
227329	family	0	0	0	0	2	0	0	0
227336	family	0	0	0	0	5	0	0	0
227387	family	6	3	4	4	4	4	0	4
229795	family	2	0	1	0	3	0	0	0
2301193	family	1	1	1	1	1	1	1	0
2301471	family	1	0	0	0	0	0	0	0
2302913	family	0	0	0	0	2	3	3	0
2303507	family	8	0	3	6	8	8	9	0
2303527	family	8	7	8	7	7	7	7	0
2303730	family	2	1	1	1	1	1	1	0
2307	family	18	9	14	3	0	0	0	0
2315421	family	4	0	0	0	2	2	2	0
2316155	family	0	0	0	0	3	0	0	0
2316402	family	1	0	0	0	1	0	0	0
23513	family	0	0	0	0	3	0	0	0
23672	family	0	0	0	0	1	0	0	0
237436	family	1	0	0	0	1	0	0	0
238884	family	3	0	0	0	4	0	0	0
241476	family	2	0	0	0	0	0	0	0
241722	family	0	0	0	0	1	0	0	0
2419832	family	1	1	1	0	1	1	0	1
2448023	family	3	1	1	12	14	19	19	0
246874	family	65	34	1	0	35	66	26	0
2483367	family	6	2	3	3	3	3	3	0
2488219	family	0	0	0	0	1	0	0	0
2493110	family	2	0	0	0	3	0	0	0
2493628	family	0	0	1	1	1	1	1	0
2494208	family	2	1	0	0	1	1	2	0
24966	family	0	0	0	0	6	0	0	0
2497645	family	0	0	0	0	1	0	0	0
2498708	family	0	0	1	0	4	7	0	2
2507544	family	3	3	3	2	2	2	0	2
2508947	family	1	0	0	0	8	8	0	7
2517203	family	12	15	22	0	1	1	1	0
252141	family	20	5	6	4	16	13	7	5
2528436	family	0	0	0	0	5	0	0	0
2545690	family	1	1	1	0	0	0	0	0
2545691	family	3	3	3	0	0	0	0	0
254572	family	1	0	0	0	0	0	0	0
254655	family	2	0	0	0	0	0	0	0
2547934	family	1	0	0	0	2	0	0	0
255472	family	0	0	3	0	0	0	0	0
255474	family	14	14	21	21	17	16	21	0
255475	family	41	10	17	36	49	50	43	0
255526	family	11	14	14	12	11	13	11	0
255527	family	10	9	8	7	7	7	7	0
255528	family	7	4	3	2	2	3	0	2
2560065	family	1	1	1	0	0	0	0	0
2562242	family	3	3	4	4	4	6	4	0
2562244	family	4	1	1	1	1	1	0	1
2571193	family	19	6	8	6	12	9	6	0
2589077	family	0	0	0	0	7	0	0	0
2599196	family	13	12	14	0	0	0	0	0
2599197	family	17	10	13	0	0	0	0	0
2600303	family	1	0	0	0	1	0	0	0
2603322	family	1	1	2	0	4	3	5	0
2603433	family	1	1	1	1	1	0	0	0
2605696	family	3	0	0	0	3	0	0	0
2605701	family	2	0	0	0	2	1	0	1
26122	family	0	0	0	0	1	0	0	0
262632	family	1	0	0	0	1	0	0	0
263369	family	16	9	11	10	18	9	9	1
264006	family	1	0	0	0	1	0	0	0
265081	family	0	0	0	0	1	0	0	0
2650922	family	0	0	0	1	1	1	1	0
265316	family	6	2	2	2	4	2	2	0
265535	family	2	0	0	0	2	0	0	0
2656784	family	0	0	0	0	1	1	0	0
2661849	family	20	16	19	16	15	18	15	0
267888	family	134	130	131	132	118	128	135	0
267889	family	70	69	74	65	66	67	66	0
267890	family	94	93	99	91	92	94	93	0
267891	family	9	9	11	10	7	9	10	0
267892	family	7	7	7	6	6	6	6	0
267893	family	57	58	61	58	56	58	46	24
267894	family	11	12	12	10	10	10	10	0
2682227	family	4	2	2	2	2	2	2	0
2682468	family	0	0	0	0	0	1	1	0
2683624	family	0	0	0	0	1	0	0	0
268499	family	2	0	0	0	2	0	0	0
2685818	family	2	0	0	1	2	2	2	0
2689614	family	4	5	5	6	8	10	7	0
2690158	family	2	1	1	1	1	1	1	0
2690195	family	2	0	0	1	2	1	1	0
2691357	family	141	67	74	62	64	63	62	0
2691358	family	6	3	5	4	2	3	2	0
2691359	family	29	13	14	13	13	13	13	0
2692416	family	3	1	1	1	2	2	1	0
2703813	family	1	0	0	0	1	0	0	1
270602	family	1	0	0	0	1	0	0	0
2706122	family	0	0	0	0	1	0	0	0
27065	family	0	0	0	0	2	0	0	0
2714149	family	0	0	0	0	1	0	0	0
2714749	family	3	2	2	2	2	2	2	0
2715733	family	0	0	0	0	0	1	0	0
2717330	family	1	1	1	1	1	1	1	0
271822	family	0	0	0	0	1	0	0	0
27254	family	0	0	0	0	1	0	0	0
2726069	family	5	4	4	0	0	31	0	0
2728979	family	0	0	0	0	1	0	0	0
2743709	family	2	0	0	0	2	0	0	0
2743745	family	1	0	0	0	1	0	0	0
27439	family	6	0	0	0	10	0	0	0
27479	family	4	0	1	0	5	0	0	0
27482	family	9	1	1	1	9	1	0	0
2749909	family	2	0	0	0	1	1	0	2
2750048	family	0	0	0	0	1	0	0	0
2750653	family	3	3	3	3	3	3	2	0
2755564	family	0	0	0	0	2	0	0	0
27567	family	0	0	1	0	0	0	0	0
27580	family	1	0	0	0	0	0	0	0
2758916	family	0	0	1	0	1	0	0	0
2759950	family	2	1	1	1	1	1	0	1
2760872	family	2	1	0	0	1	2	1	0
2762276	family	4	0	1	1	1	1	1	0
2762284	family	3	2	0	0	2	3	2	0
2762286	family	21	9	3	0	9	18	9	0
2762301	family	12	4	0	0	4	9	5	0
2762302	family	15	8	1	1	8	16	8	0
2762306	family	22	10	0	0	11	21	11	0
2762316	family	1	1	0	0	1	1	0	1
2762317	family	2	1	0	0	1	2	1	0
2762318	family	258	241	9	1	236	242	232	16
2767072	family	1	0	0	0	0	1	0	0
2768097	family	1	0	0	0	1	0	0	0
2770092	family	2	0	0	2	3	3	3	0
2770093	family	5	0	0	2	5	5	4	0
2771471	family	39	36	39	44	35	42	0	38
2771472	family	29	29	28	36	29	33	1	30
2772226	family	8	11	15	11	11	11	12	0
27723	family	2	0	0	0	5	0	0	0
2772533	family	1	1	0	0	1	2	1	0
2772534	family	3	1	0	0	1	1	1	0
2772535	family	2	1	0	0	1	2	1	0
278171	family	1	0	0	0	1	0	0	0
27830	family	2	0	0	0	0	0	0	0
27833	family	1	0	0	0	1	0	0	0
27840	family	1	0	0	0	1	0	0	0
27843	family	0	0	2	0	1	0	0	0
2785443	family	1	2	3	1	1	1	1	0
2786988	family	1	0	0	0	1	1	1	0
2787155	family	0	0	0	0	1	1	0	1
2791015	family	0	0	1	0	10	14	0	11
2792775	family	2	0	0	2	2	2	2	0
2793121	family	0	0	0	0	0	1	0	0
2793945	family	0	0	0	0	1	0	0	0
2795691	family	5	5	5	5	5	5	0	5
2798276	family	0	0	1	0	0	0	0	0
2799	family	3	1	1	2	2	2	2	0
27994	family	0	0	0	0	7	0	0	0
27999	family	5	0	0	0	9	0	0	0
2800061	family	18	19	20	20	15	17	19	0
2800062	family	17	16	17	14	12	14	20	0
2802693	family	0	0	0	0	1	0	0	0
2803844	family	1	1	2	2	2	2	2	0
2805400	family	2	0	0	0	0	4	0	0
2805401	family	0	0	0	0	1	1	0	0
2805416	family	2	0	1	0	0	3	0	0
2805586	family	0	0	0	0	3	0	0	0
2805590	family	10	0	0	0	0	0	0	0
2805591	family	0	0	0	0	1	0	0	0
28056	family	233	38	54	8	0	34	2	0
2806172	family	0	0	0	0	1	0	0	1
2808923	family	1	1	1	1	1	1	1	0
2808963	family	84	75	87	75	82	79	0	80
2810280	family	9	10	8	10	30	27	0	30
2810281	family	7	6	8	7	5	5	7	0
281106	family	0	0	0	0	1	0	0	0
281109	family	0	0	0	0	1	0	0	0
281124	family	0	0	0	0	1	0	0	0
2811504	family	7	7	7	9	7	6	1	6
2811505	family	1	1	1	1	1	1	0	1
2812006	family	8	9	7	7	8	8	4	6
2812024	family	4	3	3	0	6	3	0	2
281213	family	0	0	0	0	1	0	0	0
281242	family	0	0	0	0	2	0	0	0
2813035	family	14	13	14	14	13	12	11	2
2813859	family	2	1	1	1	1	1	1	0
2813951	family	2	2	2	3	2	2	2	0
2814901	family	1	0	0	1	1	1	1	0
2815910	family	18	16	16	16	16	16	16	0
2820280	family	1	18	20	19	18	20	20	0
2821308	family	1	0	0	0	0	0	0	0
2821832	family	71	31	36	36	43	44	45	0
2822331	family	0	0	0	0	1	1	1	0
2823145	family	3	3	3	6	3	3	3	0
28256	family	271	152	182	175	175	178	177	6
2829290	family	1	1	0	0	1	2	1	0
2829802	family	0	0	0	0	1	1	1	0
2829814	family	0	0	1	1	4	4	5	0
2829815	family	17	13	53	36	58	47	41	6
2831090	family	1	1	3	3	4	5	4	0
2831100	family	40	2	44	34	35	36	36	0
2831104	family	3	1	1	1	2	1	2	0
2831106	family	10	9	12	23	52	52	48	5
2831111	family	2	0	1	5	10	11	12	0
2843305	family	5	1	4	4	4	4	4	0
2843308	family	4	1	1	3	8	8	8	0
2844374	family	0	0	0	0	1	1	1	0
2844375	family	4	1	7	7	7	8	7	0
2844403	family	3	1	3	4	5	5	5	0
2844601	family	2	1	1	1	1	1	0	0
2844863	family	0	0	0	2	2	2	2	0
2844864	family	8	4	5	7	7	7	7	0
2844866	family	42	37	43	42	45	46	47	0
2844877	family	1	1	1	2	2	2	3	0
2844881	family	5	4	4	6	5	6	3	4
2844887	family	1	0	0	0	1	1	0	1
2845253	family	57	0	3	4	74	71	8	70
2847776	family	0	0	0	0	1	1	0	1
2848916	family	4	4	4	0	6	6	8	0
2854170	family	165	130	166	151	350	366	365	0
28556	family	0	0	0	0	21	0	0	0
28568	family	0	0	0	0	12	0	0	0
2856854	family	1	1	1	1	1	1	1	0
286113	family	3	0	0	0	0	0	0	0
2864377	family	1	2	2	0	0	0	0	0
2866727	family	3	0	2	1	2	2	1	0
2867375	family	2	2	2	1	5	5	0	5
2867464	family	1	0	0	0	1	0	0	0
28683	family	3	0	0	0	0	0	0	0
28725	family	6	0	0	0	4	0	0	0
28728	family	7	0	0	0	0	0	0	0
28731	family	1	0	0	0	0	0	0	0
2873895	family	0	0	0	0	4	1	0	4
28756	family	1	0	0	0	1	0	0	0
28771	family	3	0	0	0	3	0	0	0
2878	family	3	0	0	0	1	0	0	0
2881378	family	5	5	5	5	5	5	3	0
2881384	family	1	1	1	1	1	1	1	0
2881426	family	102	54	57	56	56	53	60	2
28843	family	1	0	0	0	3	0	0	0
2885993	family	5	0	2	1	3	1	2	0
2886002	family	1	1	1	1	1	1	1	0
2886822	family	22	7	6	4	12	15	0	12
2887365	family	174	99	103	98	104	101	104	0
2888738	family	2	1	1	0	0	3	0	0
2893042	family	6	2	2	2	2	2	2	0
2896	family	0	0	0	0	1	0	0	0
2896860	family	110	57	5	0	57	113	58	0
2897176	family	6	6	7	6	7	6	7	0
2897177	family	21	20	20	20	20	18	20	0
2897178	family	1	1	1	1	1	1	1	0
2897346	family	7	6	10	0	8	9	0	9
2897348	family	2	1	1	1	1	1	1	0
28983	family	0	0	0	0	23	0	0	0
2898533	family	2	2	4	3	2	2	2	0
2900654	family	1	1	1	0	1	1	1	1
2900659	family	2	0	0	0	2	2	0	3
2900672	family	1	0	1	0	1	1	0	1
2904714	family	1	1	1	1	1	1	0	1
2904715	family	1	1	1	1	1	1	2	1
2905228	family	1	0	0	0	0	0	0	0
2907085	family	0	0	0	0	1	0	0	0
2907186	family	1	1	1	1	1	1	0	1
2907192	family	0	0	0	0	1	0	0	0
290882	family	0	0	0	0	3	0	0	0
2910914	family	2	0	0	0	0	1	0	1
291294	family	0	0	0	0	1	0	0	0
29132	family	1	0	0	0	2	0	0	0
29142	family	1	0	0	0	1	0	0	0
29166	family	1	0	0	0	0	0	0	0
2917811	family	1	1	1	1	1	1	1	0
2918833	family	2	1	1	1	1	1	0	0
29202	family	4	0	0	0	4	1	0	2
29217	family	0	1	0	1	2	2	1	0
2922432	family	0	0	0	0	1	1	1	0
292628	family	21	2	5	7	57	48	51	1
292630	family	3	3	2	2	3	3	0	3
2927774	family	1	0	0	0	0	0	0	0
2931039	family	6	3	4	5	5	4	1	4
2932362	family	3	2	2	0	3	4	3	0
2932623	family	13	12	13	12	14	17	2	17
2934961	family	9	5	5	5	5	5	5	0
2937909	family	32	29	45	8	39	38	68	8
2937910	family	24	22	25	0	22	23	2	22
2937911	family	0	0	2	0	2	2	0	2
2944140	family	0	0	0	0	1	1	0	1
2944141	family	1	0	0	0	1	1	0	1
2944142	family	1	1	1	1	1	1	1	0
2945019	family	5	1	3	0	5	5	0	5
2945020	family	2	2	2	0	2	2	0	2
2945021	family	2	2	2	0	2	2	0	2
2945022	family	3	3	2	0	3	4	0	3
2946170	family	16	17	22	14	0	0	0	0
2946505	family	1	1	0	0	2	1	1	0
2946506	family	3	3	0	0	5	3	3	0
2951104	family	6	0	0	0	3	5	3	1
2953756	family	0	0	0	0	1	0	0	0
2956789	family	2	0	1	2	2	2	0	2
29585	family	0	0	1	0	2	0	0	0
2963099	family	2	2	2	0	2	2	3	0
2964538	family	18	7	7	6	8	7	7	8
2968741	family	6	3	3	3	3	6	3	0
2969676	family	2	0	0	0	0	0	0	0
2975259	family	2	1	0	0	1	2	1	0
2975441	family	40	34	55	54	57	59	59	0
2975520	family	0	0	0	0	1	1	1	0
2976354	family	8	5	6	0	0	0	0	0
2976758	family	1	0	0	0	1	1	1	0
2976943	family	3	3	3	3	0	0	0	0
2979	family	3	0	0	0	2	1	0	0
2982168	family	0	0	0	0	1	0	0	0
2982187	family	0	0	0	0	1	0	0	0
29824	family	0	0	0	0	1	0	0	0
29827	family	0	0	0	0	1	0	0	0
2983313	family	0	0	0	0	2	0	0	0
2983427	family	0	0	0	0	1	0	0	0
2983429	family	0	0	0	0	1	0	0	0
299071	family	0	0	0	0	19	0	0	0
2992717	family	0	0	0	1	1	1	1	0
2992718	family	1	0	0	1	4	3	4	0
2992719	family	1	0	0	0	3	4	4	0
299319	family	1	0	0	0	4	0	0	0
30009	family	1	0	0	0	1	0	0	0
30078	family	1	0	0	0	2	0	0	0
30083	family	3	0	1	0	5	0	0	0
30092	family	3	0	0	0	3	0	0	0
30102	family	3	0	0	0	3	0	0	0
3016347	family	1	1	1	1	1	1	1	0
3018589	family	8	8	8	9	9	8	9	4
3018741	family	0	0	1	2	3	3	2	0
3023783	family	3	4	5	3	6	4	4	2
3023805	family	0	0	1	0	1	1	1	1
3024158	family	4	2	1	0	2	4	2	0
30274	family	1	0	0	0	1	0	0	0
3029085	family	1	0	0	0	1	1	0	1
3029086	family	4	0	2	3	5	5	0	5
3029087	family	4	0	0	0	5	4	0	7
3029088	family	5	0	0	4	9	9	0	9
3029089	family	1	0	0	0	1	1	0	1
3031458	family	1	0	1	0	1	1	0	1
3031459	family	2	0	0	2	2	2	0	2
3031464	family	4	5	3	5	4	4	0	4
3031471	family	1	1	1	1	1	1	0	3
3031622	family	4	2	2	2	2	2	1	2
3031624	family	7	6	8	7	6	6	2	7
3031625	family	1	1	1	1	2	1	0	1
3031626	family	2	0	1	1	1	1	0	1
3031627	family	4	2	2	2	2	2	2	2
3031641	family	1	1	1	2	1	2	0	2
3031654	family	1	0	0	0	0	0	0	0
3031656	family	13	5	9	0	7	7	0	8
3031658	family	5	2	3	3	3	3	0	3
3031659	family	2	2	2	2	4	2	1	1
3031664	family	3	3	3	3	6	3	0	3
3031665	family	4	4	5	0	7	4	0	3
3035922	family	2	1	2	0	0	0	0	0
3039168	family	2	2	15	6	15	15	15	1
3039169	family	1	1	1	0	1	1	1	0
3039170	family	0	0	1	0	1	1	3	0
3039359	family	5	3	2	1	4	2	2	0
3039693	family	2	1	1	0	1	1	0	1
3039865	family	9	8	11	2	11	10	1	7
3039986	family	8	1	9	7	7	7	7	0
3040680	family	2	0	0	0	4	0	0	0
30412	family	1	0	0	0	0	0	0	0
30417	family	1	0	0	0	0	0	0	0
3042242	family	2	0	0	0	0	0	0	0
30443	family	1	0	0	0	0	0	0	0
30444	family	1	0	0	0	0	0	0	0
30446	family	1	0	0	0	0	0	0	0
30448	family	1	0	0	0	0	0	0	0
30451	family	2	0	0	0	0	0	0	0
30459	family	7	0	0	0	0	0	0	0
30462	family	1	0	0	0	0	0	0	0
3046411	family	0	0	1	0	2	2	2	0
3046412	family	0	0	0	0	1	1	1	0
3046600	family	2	2	2	2	2	2	2	0
3048035	family	1	1	1	1	1	1	0	1
3049164	family	0	0	1	0	0	0	1	0
3050005	family	1	1	0	0	1	1	1	0
3051	family	1	0	0	0	6	0	0	0
30533	family	3	0	0	0	1	0	0	0
3055127	family	1	1	1	0	0	0	0	0
3056371	family	5	4	6	6	6	7	5	1
3056372	family	3	3	4	3	3	3	3	0
3056373	family	0	0	0	0	1	1	1	0
3056374	family	3	1	2	2	2	2	2	0
30599	family	2	0	0	0	1	0	0	0
30615	family	3	0	0	0	2	0	0	0
3064797	family	14	8	8	0	0	0	0	0
3064798	family	1	1	1	0	0	0	0	0
30648	family	1	0	0	0	1	0	0	0
3065	family	1	0	0	0	4	0	0	0
3067276	family	29	16	16	12	13	16	13	0
3071002	family	12	13	12	12	12	12	0	12
3071583	family	6	0	7	0	0	0	0	0
3071913	family	0	0	3	0	2	1	2	0
3071915	family	0	0	0	0	2	1	2	0
3073607	family	0	0	0	0	4	3	0	5
30760	family	1	0	1	0	0	0	0	0
30771	family	3	0	0	0	2	0	0	0
3078170	family	0	0	0	0	1	1	1	0
3079257	family	1	0	1	0	0	0	0	0
3079273	family	1	2	1	0	1	2	2	0
3079750	family	1	1	1	0	1	1	1	0
3079752	family	3	1	2	1	1	1	1	0
3079755	family	2	1	1	1	1	1	1	0
3079756	family	4	2	2	2	2	2	2	0
3086	family	0	0	0	0	2	0	0	0
30863	family	5	0	0	0	4	0	0	0
30870	family	1	0	1	0	1	0	0	0
308925	family	2	0	0	0	2	0	0	0
30910	family	1	0	0	0	1	0	0	0
30947	family	1	0	0	0	2	0	0	0
30989	family	1	0	0	0	1	0	0	0
30995	family	1	0	0	0	0	0	0	0
31	family	81	54	48	43	100	88	49	3
31009	family	1	0	0	0	1	0	0	0
31013	family	1	0	0	0	1	0	0	0
31029	family	3	0	0	0	1	0	0	0
31031	family	5	0	0	0	6	0	0	0
31092	family	2	0	0	0	2	0	0	0
31181	family	1	0	0	0	2	0	0	0
31245	family	10	0	0	0	8	0	0	0
31345	family	2	0	1	0	1	1	2	0
31352	family	0	0	0	0	0	0	1	0
31469	family	1	1	1	1	2	1	1	0
315429	family	11	0	0	0	9	0	0	0
316606	family	1	0	0	0	2	0	0	0
3173	family	0	0	1	0	1	0	0	0
318477	family	1	0	0	0	1	0	0	0
318512	family	1	0	0	0	1	0	0	0
31953	family	0	0	5	0	351	0	0	0
31957	family	10	1	5	1	96	11	1	0
31977	family	95	100	117	109	104	115	136	16
31979	family	360	198	274	135	651	682	441	393
31984	family	7	7	7	0	7	7	0	7
31989	family	160	102	139	169	491	525	522	11
31993	family	38	26	33	30	26	26	33	0
32011	family	60	60	62	55	55	63	59	1
32033	family	408	408	417	419	414	420	397	207
320583	family	0	0	0	0	3	0	0	0
320599	family	0	0	0	0	7	2	0	0
320796	family	0	0	0	0	17	4	0	0
3216	family	0	0	2	0	5	0	0	0
3223	family	0	0	1	0	1	0	0	0
32262	family	1	0	0	0	1	0	0	0
3245	family	0	0	0	0	2	0	0	0
32594	family	0	0	0	0	1	0	0	0
328320	family	3	0	0	0	1	0	0	0
33084	family	0	0	0	0	9	0	0	0
330899	family	0	0	0	0	2	0	0	0
33184	family	0	0	0	0	8	0	0	0
332161	family	15	5	5	5	4	7	4	0
332247	family	0	0	0	0	11	1	0	0
33253	family	2	0	2	0	2	1	0	1
33259	family	1	0	0	0	2	0	0	0
33264	family	1	0	0	0	0	0	0	0
33269	family	2	0	0	0	1	0	0	0
33275	family	2	0	0	0	1	0	0	0
33278	family	6	0	0	0	3	1	0	0
33362	family	1	0	0	0	1	0	0	0
33415	family	7	0	1	0	8	0	0	0
33491	family	1	0	2	0	2	0	0	0
33574	family	2	0	0	0	0	0	0	0
33579	family	1	0	0	0	0	0	0	0
33582	family	1	0	0	0	0	0	0	0
335928	family	37	13	28	29	30	36	37	0
335929	family	3	135	145	130	132	130	132	4
33596	family	1	0	0	0	0	0	0	0
33599	family	1	0	0	0	0	0	0	0
33674	family	4	0	0	0	2	1	0	2
33677	family	1	0	0	0	2	0	0	0
337664	family	2	0	0	0	1	0	0	0
337677	family	9	0	0	0	9	0	0	0
338190	family	79	68	134	0	1	2	1	0
33823	family	2	0	0	0	2	0	0	0
33845	family	1	0	0	0	0	0	0	1
33848	family	0	0	0	0	1	1	0	0
33852	family	8	0	0	0	7	3	0	1
33856	family	0	0	0	0	0	1	0	0
33958	family	127	0	11	10	371	388	107	78
340080	family	0	0	0	0	10	0	0	0
34064	family	4	2	3	3	41	40	27	6
3433	family	0	0	0	0	2	0	0	0
34353	family	0	0	0	0	6	0	0	0
34368	family	0	0	1	0	0	0	0	0
34371	family	0	0	0	0	7	0	0	0
34374	family	0	0	0	0	3	0	0	0
34379	family	0	0	0	0	12	0	0	0
34384	family	0	0	0	0	10	1	0	0
34397	family	0	0	0	0	28	12	0	0
3440	family	0	0	0	0	2	0	0	0
34426	family	0	0	0	0	1	0	0	0
34479	family	2	0	0	0	0	0	0	0
34486	family	1	0	0	0	1	0	0	0
34489	family	10	0	1	1	13	1	1	0
34502	family	3	0	0	0	2	0	0	0
34643	family	0	0	0	0	2	0	0	0
3465	family	0	0	0	0	2	0	0	0
34687	family	1	0	1	0	1	0	0	0
3481	family	0	0	0	0	7	0	0	0
3487	family	0	0	0	0	1	0	0	0
34907	family	4	0	0	0	0	0	0	0
34984	family	2	0	0	0	1	0	0	0
3503	family	0	0	0	0	2	0	0	0
35082	family	0	0	0	0	8	0	0	0
35088	family	0	0	0	0	1	0	0	0
35102	family	0	0	0	0	1	0	0	0
35429	family	0	0	0	0	2	1	0	1
35461	family	0	0	6	0	16	0	0	0
35466	family	0	0	0	0	1	0	0	0
35549	family	2	0	0	0	0	0	0	0
35587	family	0	0	0	0	1	0	0	0
35718	family	0	0	0	0	5	2	0	0
3593	family	0	0	0	0	1	0	0	0
3602	family	0	0	0	0	1	0	0	0
3608	family	0	0	0	0	5	0	0	0
36141	family	1	0	0	0	1	0	0	0
361606	family	0	0	0	0	1	0	0	0
36161	family	1	0	0	0	0	0	0	0
36164	family	0	0	0	0	1	0	0	0
36203	family	1	0	0	0	1	0	0	0
3623	family	0	0	0	0	2	0	0	0
36256	family	1	0	0	0	0	0	0	0
36270	family	9	0	1	0	2	0	0	0
3629	family	0	0	0	0	27	0	0	0
36291	family	5	0	0	0	1	0	0	0
36294	family	3	0	0	0	1	0	0	0
36297	family	5	0	0	0	2	0	0	0
3650	family	0	0	0	0	8	0	0	0
36668	family	21	1	1	0	23	0	0	0
36751	family	11	0	0	0	9	0	0	0
36752	family	0	0	0	0	1	0	0	0
36753	family	8	0	0	0	4	0	0	0
3683	family	0	0	0	0	1	0	0	0
3688	family	0	0	0	0	18	0	0	0
36985	family	0	0	0	0	1	0	0	0
37067	family	1	0	0	0	0	0	0	0
37240	family	0	0	0	0	1	0	0	0
37358	family	0	0	1	0	3	0	0	0
3745	family	0	0	0	0	15	0	0	0
37466	family	0	0	0	0	1	0	0	0
37566	family	1	0	0	0	1	0	0	0
37611	family	6	0	0	0	5	0	0	0
376918	family	3	0	0	0	1	0	0	0
3773	family	0	0	0	0	1	0	0	0
37806	family	1	0	0	0	0	0	0	0
3781	family	0	0	0	0	1	0	0	0
37810	family	1	0	0	0	0	0	0	0
37883	family	0	0	0	0	1	0	0	0
37990	family	0	0	0	0	4	0	0	0
3803	family	0	0	0	0	41	0	0	0
38395	family	1	0	0	0	1	0	0	0
38563	family	1	0	1	0	0	0	0	0
38624	family	2	0	0	0	2	0	0	0
38633	family	1	0	0	0	0	0	0	0
38749	family	4	0	0	0	3	0	0	0
38755	family	1	0	0	0	0	0	0	0
388449	family	37	12	15	13	13	22	13	0
389951	family	0	0	0	0	2	0	0	0
39	family	25	16	18	13	28	21	13	1
39131	family	1	0	0	0	0	0	0	0
39216	family	2	0	2	0	6	0	0	0
3928	family	0	0	0	0	4	0	0	0
3931	family	1	0	0	0	3	0	0	0
[truncated: 626 more rows]

## Sheet: S2
Table S2. The consensus residues in predicted binding pocket of TGTs in class, order, family, genus ranks that only harbor TGTs.
taxid_class	taxid_order	taxid_family	taxid_genus	rank	#QueD	#QueE	#QueC	#QueF	#TGT	#QueA	#QueG	#QueH	taxid_for_retrieve_sequences	#sequences_used_for_MSA	taxon	TGTpocket
28211	356	772	-	family	0	0	3	3	49	4	4	0	772	49	Bartonellaceae
28211	356	772	773	genus	0	0	3	3	49	4	4	0			Bartonella
28211	766	942	-	family	0	0	0	0	75	1	0	0	942	75	Anaplasmataceae
28211	766	942	768	genus	0	0	0	0	17	0	0	0			Anaplasma
28211	766	942	943	genus	0	0	0	0	11	0	0	0			Ehrlichia
28211	766	942	953	genus	0	0	0	0	38	0	0	0			Wolbachia
1760	2037	-	-	order	4	0	8	0	111	3	1	0	2037	111	Actinomycetales
1760	2037	2049	-	family	2	0	8	0	105	3	1	0			Actinomycetaceae
1760	2037	2049	2050	genus	0	0	0	0	14	0	0	0			Mobiluncus
1760	2037	2049	2529408	genus	0	0	0	0	18	0	0	0			Schaalia
3398	-	-	-	class	6	0	4	0	299	4	3	1	3398	299	Magnoliopsida
3398	3646	-	-	order	2	0	0	0	24	1	0	1	3646	24	Malpighiales
3398	3646	3688	-	family	0	0	0	0	18	0	0	0			Salicaceae
3398	3646	3688	3689	genus	0	0	0	0	10	0	0	0			Populus
3398	3744	-	-	order	0	0	0	0	28	0	0	0	3744	28	Rosales
3398	3744	3745	-	family	0	0	0	0	15	0	0	0			Rosaceae
3398	4069	-	-	order	0	0	0	0	17	0	0	0	4069	17	Solanales
3398	4069	4070	-	family	0	0	0	0	15	0	0	0			Solanaceae
3398	4143	-	-	order	0	0	0	0	11	0	0	0	4143	11	Lamiales
3398	4618	-	-	order	0	0	0	0	10	0	0	0	4618	10	Zingiberales
3398	4618	4637	-	family	0	0	0	0	10	0	0	0			Musaceae
3398	4618	4637	4640	genus	0	0	0	0	10	0	0	0			Musa
4891	-	-	-	class	0	0	0	0	13	0	0	0	4891	13	Saccharomycetes
4891	4892	-	-	order	0	0	0	0	13	0	0	0			Saccharomycetales
147541	5014	-	-	order	0	0	0	0	49	0	0	0	5014	49	Dothideales
147541	5014	1570301	-	family	0	0	0	0	49	0	0	0			Saccotheciaceae
147541	5014	1570301	5579	genus	0	0	0	0	49	0	0	0			Aureobasidium
147545	5042	28568	-	family	0	0	0	0	12	0	0	0	28568	12	Trichocomaceae
147545	5042	1131492	5073	genus	0	0	0	0	26	0	0	0	5073	26	Penicillium
147545	5042	28568	5094	genus	0	0	0	0	11	0	0	0			Talaromyces
147550	5125	-	-	order	1	0	1	1	163	21	0	2	5125	163	Hypocreales
147550	5125	110618	-	family	0	0	0	0	71	0	0	0			Nectriaceae
147550	5125	474943	-	family	1	0	1	1	12	1	0	2			Cordycipitaceae
147550	5125	5129	-	family	0	0	0	0	23	2	0	0			Hypocreaceae
147550	5125	474942	474995	genus	0	0	0	0	10	0	0	0			Ophiocordyceps
147550	5125	34397	5110	genus	0	0	0	0	10	0	0	0			Claviceps
147550	5125	110618	5506	genus	0	0	0	0	65	0	0	0			Fusarium
147550	5125	5129	5543	genus	0	0	0	0	22	2	0	0			Trichoderma
147550	5139	-	-	order	0	0	0	0	14	2	0	0	5139	14	Sordariales
147548	5178	-	-	order	0	0	0	0	56	1	0	0	5178	56	Helotiales
147548	5178	28983	-	family	0	0	0	0	23	0	0	0			Sclerotiniaceae
147548	5178	28983	33196	genus	0	0	0	0	12	0	0	0			Botrytis
147549	5185	-	-	order	0	0	0	0	10	0	0	0	5185	10	Pezizales
155619	5303	-	-	order	0	0	0	0	21	0	0	0	5303	21	Polyporales
155619	5338	-	-	order	2	0	0	0	58	0	0	0	5338	58	Agaricales
1035538	13792	-	-	order	0	0	0	0	19	0	0	0	13792	19	Mamiellales
1035538	13792	1525212	-	family	0	0	0	0	11	0	0	0			Bathycoccaceae
147545	33183	-	-	order	0	0	0	0	44	1	0	0	33183	44	Onygenales
147545	33183	299071	-	family	0	0	0	0	19	0	0	0			Ajellomycetaceae
147545	33183	34384	-	family	0	0	0	0	10	1	0	0			Arthrodermataceae
6020	33825	-	-	order	0	0	0	0	10	0	0	0	33825	10	Peniculida
6020	33825	340080	-	family	0	0	0	0	10	0	0	0			Parameciidae
6020	33825	340080	5884	genus	0	0	0	0	10	0	0	0			Paramecium
147545	34395	-	-	order	0	0	0	0	30	0	0	0	34395	30	Chaetothyriales
147545	34395	43219	-	family	0	0	0	0	25	0	0	0			Herpotrichiellaceae
147550	37989	-	-	order	0	0	0	0	22	0	0	0	37989	22	Xylariales
3398	38820	-	-	order	0	0	1	0	67	1	1	0	38820	67	Poales
3398	38820	4479	-	family	0	0	0	0	62	1	0	0			Poaceae
3398	38820	4479	4527	genus	0	0	0	0	17	1	0	0			Oryza
3398	41938	-	-	order	0	0	0	0	27	0	0	0	41938	27	Malvales
3398	41938	3629	-	family	0	0	0	0	27	0	0	0			Malvaceae
3398	41938	3629	3633	genus	0	0	0	0	20	0	0	0			Gossypium
204429	51291	-	-	order	2	1	2	1	28	1	2	0	51291	28	Chlamydiales
204429	51291	809	-	family	1	1	2	1	26	0	1	0			Chlamydiaceae
204429	51291	809	810	genus	1	1	2	1	26	0	1	0			Chlamydia
28211	54526	-	-	order	17	14	14	14	115	19	12	0	54526	115	Candidatus Pelagibacterales
28211	54526	1655514	-	family	9	8	8	7	79	9	4	0			Candidatus Pelagibacteraceae
28211	54526	1655514	198251	genus	2	1	2	0	34	0	0	0			Candidatus Pelagibacter
155619	68889	-	-	order	0	0	0	0	14	0	0	0	68889	14	Boletales
3398	72025	-	-	order	0	0	0	0	41	0	0	0	72025	41	Fabales
3398	72025	3803	-	family	0	0	0	0	41	0	0	0			Fabaceae
3398	72025	3803	3817	genus	0	0	0	0	10	0	0	0			Arachis
3398	72025	3803	3846	genus	0	0	0	0	11	0	0	0			Glycine
1760	85004	-	-	order	0	0	5	0	351	0	0	0	85004	351	Bifidobacteriales
1760	85004	31953	-	family	0	0	5	0	351	0	0	0			Bifidobacteriaceae
1760	85004	31953	1678	genus	0	0	5	0	275	0	0	0			Bifidobacterium
1760	85004	31953	2701	genus	0	0	0	0	40	0	0	0			Gardnerella
1760	85006	85020	-	family	0	0	0	0	29	0	0	0	85006	473	Dermabacteraceae
1760	85006	1268	1269	genus	5	1	1	0	39	0	0	0			Micrococcus
1760	85006	1268	1742989	genus	0	0	0	0	17	0	0	0			Glutamicibacter
1760	85006	1268	32207	genus	0	1	2	0	62	0	0	0			Rothia
1760	85006	85020	43668	genus	0	0	0	0	21	0	0	0			Brachybacterium
1760	85006	85023	55968	genus	0	0	0	0	32	0	0	0			Leucobacter
1760	85007	-	-	order	149	19	26	2	776	107	3	0	85007	500	Mycobacteriales
1760	85007	1653	-	family	0	0	0	0	242	0	0	0			Corynebacteriaceae
1760	85007	85026	-	family	5	4	4	0	64	1	0	0			Gordoniaceae
1760	85007	85029	-	family	0	0	0	0	17	0	0	0			Dietziaceae
1760	85007	1653	1716	genus	0	0	0	0	242	0	0	0			Corynebacterium
1760	85007	1762	1866885	genus	4	2	3	0	124	1	1	0			Mycolicibacterium
1760	85007	85026	2053	genus	5	4	4	0	63	0	0	0			Gordonia
1760	85007	85029	37914	genus	0	0	0	0	17	0	0	0			Dietzia
1760	85007	1762	670516	genus	4	0	2	0	38	0	0	0			Mycobacteroides
1760	85009	31957	-	family	10	1	5	1	96	11	1	0	31957	96	Propionibacteriaceae
1760	85009	31957	1743	genus	1	0	0	0	18	2	0	0			Propionibacterium
1760	85009	31957	1912216	genus	2	0	0	0	21	0	0	0			Cutibacterium
1760	85009	85015	2040	genus	4	2	2	0	27	5	0	0	2040	27	Aeromicrobium
1760	85009	31957	72763	genus	1	0	0	0	17	0	0	0			Tessaracoccus
147541	92860	-	-	order	0	0	0	0	64	2	0	0	92860	64	Pleosporales
147541	92860	28556	-	family	0	0	0	0	21	0	0	0			Pleosporaceae
147550	1028384	-	-	order	0	0	0	0	46	0	0	0	1028384	46	Glomerellales
147550	1028384	1033978	-	family	0	0	0	0	13	0	0	0			Plectosphaerellaceae
147550	1028384	681950	-	family	0	0	0	0	33	0	0	0			Glomerellaceae
147550	1028384	1033978	1036719	genus	0	0	0	0	10	0	0	0			Verticillium
147550	1028384	681950	5455	genus	0	0	0	0	33	0	0	0			Colletotrichum
1760	1643684	-	-	order	2	0	0	0	10	0	0	0			Nakamurellales
1760	1643684	85031	-	family	2	0	0	0	10	0	0	0			Nakamurellaceae
1760	1643684	85031	53460	genus	2	0	0	0	10	0	0	0			Nakamurella
28211	1921002	-	-	order	0	0	0	1	18	1	3	0	1921002	18	Holosporales
1760	2039638	-	-	order	0	0	0	0	16	0	0	0	2039638	16	Candidatus Nanopelagicales
1760	2039638	2162846	-	family	0	0	0	0	14	0	0	0			Candidatus Nanopelagicaceae
2093818	2093819	-	-	order	1	1	2	0	13	0	0	0	2093819	13	Candidatus Nanosynbacterales
2093818	2093819	2093822	-	family	1	1	2	0	13	0	0	0			Candidatus Nanosynbacteraceae
2093818	2093819	2093822	2093823	genus	1	1	2	0	13	0	0	0			Candidatus Nanosynbacter
147541	2726947	-	-	order	0	0	0	0	39	0	0	0	2726947	39	Mycosphaerellales
147541	2726947	668547	-	family	0	0	0	0	22	0	0	0			Teratosphaeriaceae
147541	2726947	93133	-	family	0	0	0	0	16	0	0	0			Mycosphaerellaceae
147541	2726947	668547	91942	genus	0	0	0	0	14	0	0	0			Hortaea
188787	2762275	-	-	order	0	0	0	0	11	1	0	0	2762275	11	Trueperales
188787	2762275	332247	-	family	0	0	0	0	11	1	0	0			Trueperaceae
1035538	-	-	-	class	0	0	0	0	19	0	0	0			Mamiellophyceae
147541	-	-	-	class	0	0	0	0	192	2	0	0	147541	192	Dothideomycetes
147545	-	-	-	class	0	0	0	0	223	35	0	0	147545	223	Eurotiomycetes
147548	-	-	-	class	0	0	0	0	78	1	0	0	147548	78	Leotiomycetes
147548	NA	34379	-	family	0	0	0	0	12	0	0	0			Pseudeurotiaceae
147548	NA	34379	78156	genus	0	0	0	0	12	0	0	0			Pseudogymnoascus
147549	-	-	-	class	0	0	0	0	10	0	0	0	147549	10	Pezizomycetes
147550	-	-	-	class	1	0	1	1	275	23	0	2	147550	275	Sordariomycetes
155619	-	-	-	class	15	0	0	0	137	0	0	0	155619	137	Agaricomycetes
3166	-	-	-	class	2	0	0	0	14	0	0	0	3166	14	Chlorophyceae
6020	-	-	-	class	0	0	0	0	14	0	0	0	6020	14	Oligohymenophorea

## Sheet: S3
Table S3. Normalized peak areas for modified ribonucleosides in BH-WT (S17 and S18) and BH-WT-preQ1 (S19, S20 and S21)
	Two injections_normalized peak area (NPA) for WT Bartonella henselae samples
	BH-WT				BH-WT-preQ1
Modifications	S17-1	S17-2	S18-1	S18-2	S19-1	S19-2	S20-1	S20-2	S21-1	S21-2
cmnm5s2U	11.3952	11.1119	21.243	24.2047	20.8113	21.2803	23.9308	25.3613	18.3028	17.868
k2C	143.142	181.595	191.108	226.645	183.351	232.999	181.479	230.846	182.652	201.25
m22G	72.9908	72.9129	95.6113	94.3278	144.287	149.192	162.162	168.767	134.507	128.634
preQ1	3.88096	5.23183	3.65871	3.35905	3.54093	3.94301	2.90286	3.52632	2.17289	1.97213
Q	9.98442	12.0063	3.10686	2.84688	6.42259	7.50489	11.6955	16.2366	2.46343	3.3678
t6A	6560.92	6136.71	9098.56	8256.2	8081.21	7631.09	7952.96	7261.75	8595.99	7537.67

## Sheet: S4
Table S4. BV-BRC Gene id used for comparative view of TGT genes.
Region number	Genome	Genome ID	Feature ID	Start	End	Length (nt)	Product length (AA)	Function	PATRIC Global Family	PATRIC Local Family
1	Bartonella sp. HY038	2.75966e+06	fig|2759660.3.peg.761	822451	825273	2823	940	DNA gyrase subunit A (EC 5.99.1.3)	PGF_03272313	PLF_773_00000437
1	Bartonella sp. HY038	2.75966e+06	fig|2759660.3.peg.762	825528	826025	498	165	Phosphopantetheine adenylyltransferase (EC 2.7.7.3)	PGF_04762552	PLF_773_00000147
1	Bartonella sp. HY038	2.75966e+06	fig|2759660.3.peg.763	826150	826740	591	196	Peptidyl-prolyl cis-trans isomerase (EC 5.2.1.8)	PGF_09954313	PLF_773_00000345
1	Bartonella sp. HY038	2.75966e+06	fig|2759660.3.peg.764	826888	827397	510	169	Peptidyl-prolyl cis-trans isomerase (EC 5.2.1.8)	PGF_09954313	PLF_773_00000346
1	Bartonella sp. HY038	2.75966e+06	fig|2759660.3.peg.765	827558	828640	1083	360	S-adenosylmethionine:tRNA ribosyltransferase-isomerase (EC 2.4.99.17)	PGF_00049362
1	Bartonella sp. HY038	2.75966e+06	fig|2759660.3.peg.766	828642	829772	1131	376	Queuine tRNA-ribosyltransferase (EC 2.4.2.29)	PGF_02061452	PLF_773_00000018
1	Bartonella sp. HY038	2.75966e+06	fig|2759660.3.peg.767	829921	830403	483	160	(Y14336) putative extracellular protein containing predicted 35aa signal peptide	PGF_00415859
1	Bartonella sp. HY038	2.75966e+06	fig|2759660.3.peg.768	831543	830554	990	329	hypothetical protein
1	Bartonella sp. HY038	2.75966e+06	fig|2759660.3.peg.769	832102	833088	987	328	Luciferase-like monooxygenase YhbW	PGF_09847065
1	Bartonella sp. HY038	2.75966e+06	fig|2759660.3.peg.770	834841	833213	1629	542	Acyl-CoA dehydrogenase
2	Candidatus Tokpelaia hoelldoblerii strain Hsal	1.90258e+06	fig|1902579.3.peg.890	889275	892133	2859	952	DNA gyrase subunit A (EC 5.99.1.3)	PGF_03272313
2	Candidatus Tokpelaia hoelldoblerii strain Hsal	1.90258e+06	fig|1902579.3.peg.891	892198	892833	636	211	Efflux protein, LysE family
2	Candidatus Tokpelaia hoelldoblerii strain Hsal	1.90258e+06	fig|1902579.3.peg.892	892862	893359	498	165	Phosphopantetheine adenylyltransferase (EC 2.7.7.3)	PGF_04762552
2	Candidatus Tokpelaia hoelldoblerii strain Hsal	1.90258e+06	fig|1902579.3.peg.893	893371	893961	591	196	Peptidyl-prolyl cis-trans isomerase (EC 5.2.1.8)	PGF_09954313
2	Candidatus Tokpelaia hoelldoblerii strain Hsal	1.90258e+06	fig|1902579.3.peg.894	894063	894569	507	168	Peptidyl-prolyl cis-trans isomerase (EC 5.2.1.8)	PGF_09954313
2	Candidatus Tokpelaia hoelldoblerii strain Hsal	1.90258e+06	fig|1902579.3.peg.895	894579	895652	1074	357	S-adenosylmethionine:tRNA ribosyltransferase-isomerase (EC 2.4.99.17)	PGF_00049362
2	Candidatus Tokpelaia hoelldoblerii strain Hsal	1.90258e+06	fig|1902579.3.peg.896	895649	896785	1137	378	Queuine tRNA-ribosyltransferase (EC 2.4.2.29)	PGF_02061452
2	Candidatus Tokpelaia hoelldoblerii strain Hsal	1.90258e+06	fig|1902579.3.peg.897	896836	897822	987	328	Luciferase-like monooxygenase YhbW	PGF_09847065
2	Candidatus Tokpelaia hoelldoblerii strain Hsal	1.90258e+06	fig|1902579.3.peg.898	898131	899579	1449	482	Cobyric acid synthase (EC 6.3.5.10)	PGF_05554840
2	Candidatus Tokpelaia hoelldoblerii strain Hsal	1.90258e+06	fig|1902579.3.peg.899	899634	900062	429	142	hypothetical protein
2	Candidatus Tokpelaia hoelldoblerii strain Hsal	1.90258e+06	fig|1902579.3.peg.900	900836	900051	786	261	Transmembrane protein YfcA	PGF_10546386
2	Candidatus Tokpelaia hoelldoblerii strain Hsal	1.90258e+06	fig|1902579.3.peg.901	900958	902157	1200	399	hypothetical protein
3	Bartonella apis strain BBC0122	1.68631e+06	fig|1686310.9.peg.1597	1557104	1556037	1068	355	CobW GTPase involved in cobalt insertion for B12 biosynthesis	PGF_00418252	PLF_773_00006720
3	Bartonella apis strain BBC0122	1.68631e+06	fig|1686310.9.peg.1598	1557622	1557110	513	170	Adenosylcobinamide kinase (EC 2.7.1.156) / Adenosylcobinamide-phosphate guanylyltransferase (EC 2.7.7.62)	PGF_02790700	PLF_773_00015511
3	Bartonella apis strain BBC0122	1.68631e+06	fig|1686310.9.peg.1599	1559343	1557889	1455	484	Cobyric acid synthase (EC 6.3.5.10)	PGF_05554840	PLF_773_00006722
3	Bartonella apis strain BBC0122	1.68631e+06	fig|1686310.9.peg.1600	1559534	1559734	201	66	hypothetical protein	PGF_07260608	PLF_773_00019785
3	Bartonella apis strain BBC0122	1.68631e+06	fig|1686310.9.peg.1601	1560807	1559821	987	328	Luciferase-like monooxygenase YhbW	PGF_09847065	PLF_773_00006724
3	Bartonella apis strain BBC0122	1.68631e+06	fig|1686310.9.peg.1602	1562003	1560876	1128	375	Queuine tRNA-ribosyltransferase (EC 2.4.2.29)	PGF_02061452	PLF_773_00000018
3	Bartonella apis strain BBC0122	1.68631e+06	fig|1686310.9.peg.1603	1563085	1562009	1077	358	S-adenosylmethionine:tRNA ribosyltransferase-isomerase (EC 2.4.99.17)	PGF_00049362	PLF_773_00006725
3	Bartonella apis strain BBC0122	1.68631e+06	fig|1686310.9.peg.1604	1563226	1563426	201	66	hypothetical protein	PGF_07361804	PLF_773_00019672
3	Bartonella apis strain BBC0122	1.68631e+06	fig|1686310.9.peg.1605	1563813	1563935	123	40	hypothetical protein	PGF_07266918	PLF_773_00018852
3	Bartonella apis strain BBC0122	1.68631e+06	fig|1686310.9.peg.1606	1564669	1564157	513	170	Peptidyl-prolyl cis-trans isomerase (EC 5.2.1.8)	PGF_09954313	PLF_773_00000346
3	Bartonella apis strain BBC0122	1.68631e+06	fig|1686310.9.peg.1607	1565261	1564680	582	193	Peptidyl-prolyl cis-trans isomerase (EC 5.2.1.8)	PGF_09954313	PLF_773_00000345
3	Bartonella apis strain BBC0122	1.68631e+06	fig|1686310.9.peg.1608	1565769	1565275	495	164	Phosphopantetheine adenylyltransferase (EC 2.7.7.3)	PGF_04762552	PLF_773_00017728
3	Bartonella apis strain BBC0122	1.68631e+06	fig|1686310.9.peg.1609	1568603	1565811	2793	930	DNA gyrase subunit A (EC 5.99.1.3)	PGF_03272313	PLF_773_00000437
4	Bartonella apis strain BBC0244	1.68631e+06	fig|1686310.8.peg.1577	1538867	1537800	1068	355	CobW GTPase involved in cobalt insertion for B12 biosynthesis	PGF_00418252	PLF_773_00006720
4	Bartonella apis strain BBC0244	1.68631e+06	fig|1686310.8.peg.1578	1539385	1538873	513	170	Adenosylcobinamide kinase (EC 2.7.1.156) / Adenosylcobinamide-phosphate guanylyltransferase (EC 2.7.7.62)	PGF_02790700	PLF_773_00015511
4	Bartonella apis strain BBC0244	1.68631e+06	fig|1686310.8.peg.1579	1541105	1539651	1455	484	Cobyric acid synthase (EC 6.3.5.10)	PGF_05554840	PLF_773_00006722
4	Bartonella apis strain BBC0244	1.68631e+06	fig|1686310.8.peg.1580	1541292	1541468	177	58	hypothetical protein	PGF_07260608	PLF_773_00019785
4	Bartonella apis strain BBC0244	1.68631e+06	fig|1686310.8.peg.1581	1542564	1541578	987	328	Luciferase-like monooxygenase YhbW	PGF_09847065	PLF_773_00006724
4	Bartonella apis strain BBC0244	1.68631e+06	fig|1686310.8.peg.1582	1543761	1542634	1128	375	Queuine tRNA-ribosyltransferase (EC 2.4.2.29)	PGF_02061452	PLF_773_00000018
4	Bartonella apis strain BBC0244	1.68631e+06	fig|1686310.8.peg.1583	1544843	1543767	1077	358	S-adenosylmethionine:tRNA ribosyltransferase-isomerase (EC 2.4.99.17)	PGF_00049362	PLF_773_00006725
4	Bartonella apis strain BBC0244	1.68631e+06	fig|1686310.8.peg.1584	1545316	1545200	117	38	hypothetical protein	PGF_07180802	PLF_773_00016971
4	Bartonella apis strain BBC0244	1.68631e+06	fig|1686310.8.peg.1585	1546322	1545810	513	170	Peptidyl-prolyl cis-trans isomerase (EC 5.2.1.8)	PGF_09954313	PLF_773_00000346
4	Bartonella apis strain BBC0244	1.68631e+06	fig|1686310.8.peg.1586	1546914	1546333	582	193	Peptidyl-prolyl cis-trans isomerase (EC 5.2.1.8)	PGF_09954313	PLF_773_00000345
4	Bartonella apis strain BBC0244	1.68631e+06	fig|1686310.8.peg.1587	1547422	1546928	495	164	Phosphopantetheine adenylyltransferase (EC 2.7.7.3)	PGF_04762552	PLF_773_00017728
4	Bartonella apis strain BBC0244	1.68631e+06	fig|1686310.8.peg.1588	1550255	1547463	2793	930	DNA gyrase subunit A (EC 5.99.1.3)	PGF_03272313	PLF_773_00000437
5	Bartonella apis strain BBC0178	1.68631e+06	fig|1686310.7.peg.1567	1515097	1514030	1068	355	CobW GTPase involved in cobalt insertion for B12 biosynthesis	PGF_00418252	PLF_773_00006720
5	Bartonella apis strain BBC0178	1.68631e+06	fig|1686310.7.peg.1568	1515615	1515103	513	170	Adenosylcobinamide kinase (EC 2.7.1.156) / Adenosylcobinamide-phosphate guanylyltransferase (EC 2.7.7.62)	PGF_02790700	PLF_773_00015511
5	Bartonella apis strain BBC0178	1.68631e+06	fig|1686310.7.peg.1569	1517343	1515880	1464	487	Cobyric acid synthase (EC 6.3.5.10)	PGF_05554840	PLF_773_00006722
5	Bartonella apis strain BBC0178	1.68631e+06	fig|1686310.7.peg.1570	1517521	1517697	177	58	hypothetical protein	PGF_07260608	PLF_773_00019785
5	Bartonella apis strain BBC0178	1.68631e+06	fig|1686310.7.peg.1571	1518792	1517806	987	328	Luciferase-like monooxygenase YhbW	PGF_09847065	PLF_773_00006724
5	Bartonella apis strain BBC0178	1.68631e+06	fig|1686310.7.peg.1572	1519988	1518861	1128	375	Queuine tRNA-ribosyltransferase (EC 2.4.2.29)	PGF_02061452	PLF_773_00000018
5	Bartonella apis strain BBC0178	1.68631e+06	fig|1686310.7.peg.1573	1521070	1519994	1077	358	S-adenosylmethionine:tRNA ribosyltransferase-isomerase (EC 2.4.99.17)	PGF_00049362	PLF_773_00006725
5	Bartonella apis strain BBC0178	1.68631e+06	fig|1686310.7.peg.1574	1521363	1521229	135	44	hypothetical protein	PGF_07396827	PLF_773_00018900
5	Bartonella apis strain BBC0178	1.68631e+06	fig|1686310.7.peg.1575	1521537	1521421	117	38	hypothetical protein	PGF_07180802	PLF_773_00016971
5	Bartonella apis strain BBC0178	1.68631e+06	fig|1686310.7.peg.1576	1521771	1521613	159	52	hypothetical protein	PGF_08296208	PLF_773_00022281
5	Bartonella apis strain BBC0178	1.68631e+06	fig|1686310.7.peg.1577	1522537	1522025	513	170	Peptidyl-prolyl cis-trans isomerase (EC 5.2.1.8)	PGF_09954313	PLF_773_00000346
5	Bartonella apis strain BBC0178	1.68631e+06	fig|1686310.7.peg.1578	1523129	1522548	582	193	Peptidyl-prolyl cis-trans isomerase (EC 5.2.1.8)	PGF_09954313	PLF_773_00000345
5	Bartonella apis strain BBC0178	1.68631e+06	fig|1686310.7.peg.1579	1523637	1523143	495	164	Phosphopantetheine adenylyltransferase (EC 2.7.7.3)	PGF_04762552	PLF_773_00017728
5	Bartonella apis strain BBC0178	1.68631e+06	fig|1686310.7.peg.1580	1526467	1523678	2790	929	DNA gyrase subunit A (EC 5.99.1.3)	PGF_03272313	PLF_773_00000437
6	Bartonella australis Aust/NH1	1.09449e+06	fig|1094489.3.peg.902	935078	937063	1986	661	hypothetical protein	PGF_12847896	PLF_773_00001248
6	Bartonella australis Aust/NH1	1.09449e+06	fig|1094489.3.peg.903	937656	938870	1215	404	Isocitrate dehydrogenase [NADP] (EC 1.1.1.42)	PGF_00015699	PLF_773_00000192
6	Bartonella australis Aust/NH1	1.09449e+06	fig|1094489.3.peg.904	938961	940397	1437	478	Uncharacterized MFS-type transporter	PGF_09996723	PLF_773_00018777
6	Bartonella australis Aust/NH1	1.09449e+06	fig|1094489.3.peg.905	942484	941363	1122	373	Queuine tRNA-ribosyltransferase (EC 2.4.2.29)	PGF_02061452	PLF_773_00000018
6	Bartonella australis Aust/NH1	1.09449e+06	fig|1094489.3.peg.906	943286	943146	141	46	hypothetical protein	PGF_08195325	PLF_773_00011007
6	Bartonella australis Aust/NH1	1.09449e+06	fig|1094489.3.peg.907	943847	943335	513	170	Peptidyl-prolyl cis-trans isomerase (EC 5.2.1.8)	PGF_09954313	PLF_773_00000346
6	Bartonella australis Aust/NH1	1.09449e+06	fig|1094489.3.peg.908	944441	943866	576	191	Peptidyl-prolyl cis-trans isomerase (EC 5.2.1.8)	PGF_09954313	PLF_773_00000345
6	Bartonella australis Aust/NH1	1.09449e+06	fig|1094489.3.peg.909	944949	944431	519	172	Phosphopantetheine adenylyltransferase (EC 2.7.7.3)	PGF_04762552	PLF_773_00000147
6	Bartonella australis Aust/NH1	1.09449e+06	fig|1094489.3.peg.910	947754	944974	2781	926	DNA gyrase subunit A (EC 5.99.1.3)	PGF_03272313	PLF_773_00000437
7	Bartonella sp. WD16.2 strain WD16.2	1.9339e+06	fig|1933904.3.peg.807	897278	898024	747	248	Uncharacterized protein DVU2175	PGF_03367218	PLF_773_00000707
7	Bartonella sp. WD16.2 strain WD16.2	1.9339e+06	fig|1933904.3.peg.808	899266	898628	639	212	hypothetical protein	PGF_00901998	PLF_773_00004196
7	Bartonella sp. WD16.2 strain WD16.2	1.9339e+06	fig|1933904.3.peg.809	899292	899441	150	49	hypothetical protein	PGF_09867794	PLF_773_00021801
7	Bartonella sp. WD16.2 strain WD16.2	1.9339e+06	fig|1933904.3.peg.810	899565	900779	1215	404	Isocitrate dehydrogenase [NADP] (EC 1.1.1.42)	PGF_00015699	PLF_773_00000192
7	Bartonella sp. WD16.2 strain WD16.2	1.9339e+06	fig|1933904.3.peg.811	902059	901670	390	129	Queuine tRNA-ribosyltransferase (EC 2.4.2.29)	PGF_02061452	PLF_773_00000018
7	Bartonella sp. WD16.2 strain WD16.2	1.9339e+06	fig|1933904.3.peg.812	902751	902062	690	229	Queuine tRNA-ribosyltransferase (EC 2.4.2.29)	PGF_02061452	PLF_773_00000018
7	Bartonella sp. WD16.2 strain WD16.2	1.9339e+06	fig|1933904.3.peg.813	904268	903756	513	170	Peptidyl-prolyl cis-trans isomerase (EC 5.2.1.8)	PGF_09954313	PLF_773_00000346
7	Bartonella sp. WD16.2 strain WD16.2	1.9339e+06	fig|1933904.3.peg.814	904860	904285	576	191	Peptidyl-prolyl cis-trans isomerase (EC 5.2.1.8)	PGF_09954313	PLF_773_00000345
7	Bartonella sp. WD16.2 strain WD16.2	1.9339e+06	fig|1933904.3.peg.815	905368	904889	480	159	Phosphopantetheine adenylyltransferase (EC 2.7.7.3)	PGF_04762552	PLF_773_00000147
7	Bartonella sp. WD16.2 strain WD16.2	1.9339e+06	fig|1933904.3.peg.816	908175	905392	2784	927	DNA gyrase subunit A (EC 5.99.1.3)	PGF_03272313	PLF_773_00000437
8	Bartonella bovis 91-4	1.09449e+06	fig|1094491.5.peg.794	897344	902323	4980	1659	Uncharacterized protein DVU2175	PGF_03367218	PLF_773_00000707
8	Bartonella bovis 91-4	1.09449e+06	fig|1094491.5.peg.795	903576	902938	639	212	hypothetical protein	PGF_00901998	PLF_773_00001736
8	Bartonella bovis 91-4	1.09449e+06	fig|1094491.5.peg.796	903853	905067	1215	404	Isocitrate dehydrogenase [NADP] (EC 1.1.1.42)	PGF_00015699	PLF_773_00000192
8	Bartonella bovis 91-4	1.09449e+06	fig|1094491.5.peg.797	907100	905967	1134	377	Queuine tRNA-ribosyltransferase (EC 2.4.2.29)	PGF_02061452	PLF_773_00000018
8	Bartonella bovis 91-4	1.09449e+06	fig|1094491.5.peg.798	908535	908023	513	170	Peptidyl-prolyl cis-trans isomerase (EC 5.2.1.8)	PGF_09954313	PLF_773_00000346
8	Bartonella bovis 91-4	1.09449e+06	fig|1094491.5.peg.799	909127	908552	576	191	Peptidyl-prolyl cis-trans isomerase (EC 5.2.1.8)	PGF_09954313	PLF_773_00000345
8	Bartonella bovis 91-4	1.09449e+06	fig|1094491.5.peg.800	909635	909141	495	164	Phosphopantetheine adenylyltransferase (EC 2.7.7.3)	PGF_04762552	PLF_773_00000147
8	Bartonella bovis 91-4	1.09449e+06	fig|1094491.5.peg.801	912443	909666	2778	925	DNA gyrase subunit A (EC 5.99.1.3)	PGF_03272313	PLF_773_00000437
9	Candidatus Bartonella ancashi strain 20.00	1.31874e+06	fig|1318743.3.peg.911	951536	954304	2769	922	DNA gyrase subunit A (EC 5.99.1.3)	PGF_03272313	PLF_773_00000437
9	Candidatus Bartonella ancashi strain 20.00	1.31874e+06	fig|1318743.3.peg.912	954327	954845	519	172	Phosphopantetheine adenylyltransferase (EC 2.7.7.3)	PGF_04762552	PLF_773_00000147
9	Candidatus Bartonella ancashi strain 20.00	1.31874e+06	fig|1318743.3.peg.913	954835	955410	576	191	Peptidyl-prolyl cis-trans isomerase (EC 5.2.1.8)	PGF_09954313	PLF_773_00000345
9	Candidatus Bartonella ancashi strain 20.00	1.31874e+06	fig|1318743.3.peg.914	955429	955938	510	169	Peptidyl-prolyl cis-trans isomerase (EC 5.2.1.8)	PGF_09954313	PLF_773_00000346
9	Candidatus Bartonella ancashi strain 20.00	1.31874e+06	fig|1318743.3.peg.915	956041	956178	138	45	hypothetical protein	PGF_06263435	PLF_773_00014335
9	Candidatus Bartonella ancashi strain 20.00	1.31874e+06	fig|1318743.3.peg.916	956198	957331	1134	377	Queuine tRNA-ribosyltransferase (EC 2.4.2.29)	PGF_02061452	PLF_773_00000018
9	Candidatus Bartonella ancashi strain 20.00	1.31874e+06	fig|1318743.3.peg.917	959244	957841	1404	467	Uncharacterized MFS-type transporter	PGF_09996723	PLF_773_00002160
9	Candidatus Bartonella ancashi strain 20.00	1.31874e+06	fig|1318743.3.peg.918	960552	959350	1203	400	Isocitrate dehydrogenase [NADP] (EC 1.1.1.42)	PGF_00015699	PLF_773_00000192
10	Bartonella bacilliformis strain ATCC:35685D-5	774.4	fig|774.4.peg.777	785997	788783	2787	928	DNA gyrase subunit A (EC 5.99.1.3)	PGF_03272313	PLF_773_00000437
10	Bartonella bacilliformis strain ATCC:35685D-5	774.4	fig|774.4.peg.778	788786	789295	510	169	Phosphopantetheine adenylyltransferase (EC 2.7.7.3)	PGF_04762552	PLF_773_00000147
10	Bartonella bacilliformis strain ATCC:35685D-5	774.4	fig|774.4.peg.779	789310	789885	576	191	Peptidyl-prolyl cis-trans isomerase (EC 5.2.1.8)	PGF_09954313	PLF_773_00000345
10	Bartonella bacilliformis strain ATCC:35685D-5	774.4	fig|774.4.peg.780	789902	790414	513	170	Peptidyl-prolyl cis-trans isomerase (EC 5.2.1.8)	PGF_09954313	PLF_773_00000346
10	Bartonella bacilliformis strain ATCC:35685D-5	774.4	fig|774.4.peg.781	790712	791848	1137	378	Queuine tRNA-ribosyltransferase (EC 2.4.2.29)	PGF_02061452	PLF_773_00000018
10	Bartonella bacilliformis strain ATCC:35685D-5	774.4	fig|774.4.peg.782	794078	792654	1425	474	Uncharacterized MFS-type transporter	PGF_09996723	PLF_773_00002160
10	Bartonella bacilliformis strain ATCC:35685D-5	774.4	fig|774.4.peg.783	795488	794196	1293	430	Isocitrate dehydrogenase [NADP] (EC 1.1.1.42)	PGF_00015699	PLF_773_00000192
10	Bartonella bacilliformis strain ATCC:35685D-5	774.4	fig|774.4.peg.784	795692	796333	642	213	hypothetical protein	PGF_00901998	PLF_773_00001736
11	Bartonella bacilliformis strain KC584	774.13	fig|774.13.peg.695	711033	713819	2787	928	DNA gyrase subunit A (EC 5.99.1.3)	PGF_03272313	PLF_773_00000437
11	Bartonella bacilliformis strain KC584	774.13	fig|774.13.peg.696	713837	714331	495	164	Phosphopantetheine adenylyltransferase (EC 2.7.7.3)	PGF_04762552	PLF_773_00000147
11	Bartonella bacilliformis strain KC584	774.13	fig|774.13.peg.697	714346	714921	576	191	Peptidyl-prolyl cis-trans isomerase (EC 5.2.1.8)	PGF_09954313	PLF_773_00000345
11	Bartonella bacilliformis strain KC584	774.13	fig|774.13.peg.698	714938	715450	513	170	Peptidyl-prolyl cis-trans isomerase (EC 5.2.1.8)	PGF_09954313	PLF_773_00000346
11	Bartonella bacilliformis strain KC584	774.13	fig|774.13.peg.699	715748	716884	1137	378	Queuine tRNA-ribosyltransferase (EC 2.4.2.29)	PGF_02061452	PLF_773_00000018
11	Bartonella bacilliformis strain KC584	774.13	fig|774.13.peg.700	719114	717690	1425	474	Uncharacterized MFS-type transporter	PGF_09996723	PLF_773_00002160
11	Bartonella bacilliformis strain KC584	774.13	fig|774.13.peg.701	720524	719232	1293	430	Isocitrate dehydrogenase [NADP] (EC 1.1.1.42)	PGF_00015699	PLF_773_00000192
11	Bartonella bacilliformis strain KC584	774.13	fig|774.13.peg.702	720728	721369	642	213	hypothetical protein	PGF_00901998	PLF_773_00001736
12	Bartonella bacilliformis KC583	360096	fig|360095.6.peg.716	744012	746798	2787	928	DNA gyrase subunit A (EC 5.99.1.3)	PGF_03272313	PLF_773_00000437
12	Bartonella bacilliformis KC583	360096	fig|360095.6.peg.717	746801	747310	510	169	Phosphopantetheine adenylyltransferase (EC 2.7.7.3)	PGF_04762552	PLF_773_00000147
12	Bartonella bacilliformis KC583	360096	fig|360095.6.peg.718	747325	747900	576	191	Peptidyl-prolyl cis-trans isomerase (EC 5.2.1.8)	PGF_09954313	PLF_773_00000345
12	Bartonella bacilliformis KC583	360096	fig|360095.6.peg.719	747917	748429	513	170	Peptidyl-prolyl cis-trans isomerase (EC 5.2.1.8)	PGF_09954313	PLF_773_00000346
12	Bartonella bacilliformis KC583	360096	fig|360095.6.peg.720	748730	749863	1134	377	Queuine tRNA-ribosyltransferase (EC 2.4.2.29)	PGF_02061452	PLF_773_00000018
12	Bartonella bacilliformis KC583	360096	fig|360095.6.peg.721	752093	750669	1425	474	Uncharacterized MFS-type transporter	PGF_09996723	PLF_773_00002160
12	Bartonella bacilliformis KC583	360096	fig|360095.6.peg.722	753503	752211	1293	430	Isocitrate dehydrogenase [NADP] (EC 1.1.1.42)	PGF_00015699	PLF_773_00000192
12	Bartonella bacilliformis KC583	360096	fig|360095.6.peg.723	753707	754348	642	213	hypothetical protein	PGF_00901998	PLF_773_00001736
13	Bartonella sp. 1-1C strain 1-1c	515256	fig|515256.3.peg.683	766928	766593	336	111	hypothetical protein	PGF_08225224	PLF_773_00021318
13	Bartonella sp. 1-1C strain 1-1c	515256	fig|515256.3.peg.684	768007	767363	645	214	hypothetical protein	PGF_07715481	PLF_773_00005599
13	Bartonella sp. 1-1C strain 1-1c	515256	fig|515256.3.peg.685	768238	769452	1215	404	Isocitrate dehydrogenase [NADP] (EC 1.1.1.42)	PGF_00015699	PLF_773_00000192
13	Bartonella sp. 1-1C strain 1-1c	515256	fig|515256.3.peg.686	770879	769692	1188	395	Uncharacterized MFS-type transporter	PGF_09996723	PLF_773_00005488
13	Bartonella sp. 1-1C strain 1-1c	515256	fig|515256.3.peg.687	772454	771321	1134	377	Queuine tRNA-ribosyltransferase (EC 2.4.2.29)	PGF_02061452	PLF_773_00000018
13	Bartonella sp. 1-1C strain 1-1c	515256	fig|515256.3.peg.688	773380	772868	513	170	Peptidyl-prolyl cis-trans isomerase (EC 5.2.1.8)	PGF_09954313	PLF_773_00000346
13	Bartonella sp. 1-1C strain 1-1c	515256	fig|515256.3.peg.689	773990	773385	606	201	Peptidyl-prolyl cis-trans isomerase (EC 5.2.1.8)	PGF_09954313	PLF_773_00000345
13	Bartonella sp. 1-1C strain 1-1c	515256	fig|515256.3.peg.690	774493	773987	507	168	Phosphopantetheine adenylyltransferase (EC 2.7.7.3)	PGF_04762552	PLF_773_00000147
13	Bartonella sp. 1-1C strain 1-1c	515256	fig|515256.3.peg.691	777295	774527	2769	922	DNA gyrase subunit A (EC 5.99.1.3)	PGF_03272313	PLF_773_00000437
14	Bartonella sp. Raccoon60 strain Raccoon60	1.93391e+06	fig|1933912.3.peg.717	760623	758872	1752	583	hypothetical protein	PGF_08225224	PLF_773_00022044
14	Bartonella sp. Raccoon60 strain Raccoon60	1.93391e+06	fig|1933912.3.peg.718	761672	761028	645	214	hypothetical protein	PGF_07715481	PLF_773_00005599
14	Bartonella sp. Raccoon60 strain Raccoon60	1.93391e+06	fig|1933912.3.peg.719	761903	763117	1215	404	Isocitrate dehydrogenase [NADP] (EC 1.1.1.42)	PGF_00015699	PLF_773_00000192
14	Bartonella sp. Raccoon60 strain Raccoon60	1.93391e+06	fig|1933912.3.peg.720	764542	763355	1188	395	hypothetical protein	PGF_00900283	PLF_773_00022185
14	Bartonella sp. Raccoon60 strain Raccoon60	1.93391e+06	fig|1933912.3.peg.721	765118	764990	129	42	Queuine tRNA-ribosyltransferase (EC 2.4.2.29)	PGF_02061452	PLF_773_00000018
14	Bartonella sp. Raccoon60 strain Raccoon60	1.93391e+06	fig|1933912.3.peg.722	766009	765194	816	271	Queuine tRNA-ribosyltransferase (EC 2.4.2.29)	PGF_02061452	PLF_773_00000018
14	Bartonella sp. Raccoon60 strain Raccoon60	1.93391e+06	fig|1933912.3.peg.723	767019	766507	513	170	Peptidyl-prolyl cis-trans isomerase (EC 5.2.1.8)	PGF_09954313	PLF_773_00000346
14	Bartonella sp. Raccoon60 strain Raccoon60	1.93391e+06	fig|1933912.3.peg.724	767629	767024	606	201	Peptidyl-prolyl cis-trans isomerase (EC 5.2.1.8)	PGF_09954313	PLF_773_00000345
14	Bartonella sp. Raccoon60 strain Raccoon60	1.93391e+06	fig|1933912.3.peg.725	768132	767626	507	168	Phosphopantetheine adenylyltransferase (EC 2.7.7.3)	PGF_04762552	PLF_773_00000147
14	Bartonella sp. Raccoon60 strain Raccoon60	1.93391e+06	fig|1933912.3.peg.726	770940	768166	2775	924	DNA gyrase subunit A (EC 5.99.1.3)	PGF_03272313	PLF_773_00000437
15	Bartonella sp. A1379B strain A1379B	1.93391e+06	fig|1933910.3.peg.629	707431	706787	645	214	hypothetical protein	PGF_07715481	PLF_773_00005599
15	Bartonella sp. A1379B strain A1379B	1.93391e+06	fig|1933910.3.peg.630	707662	708876	1215	404	Isocitrate dehydrogenase [NADP] (EC 1.1.1.42)	PGF_00015699	PLF_773_00000192
15	Bartonella sp. A1379B strain A1379B	1.93391e+06	fig|1933910.3.peg.631	710301	709114	1188	395	hypothetical protein	PGF_00900283	PLF_773_00022185
15	Bartonella sp. A1379B strain A1379B	1.93391e+06	fig|1933910.3.peg.632	711869	710748	1122	373	Queuine tRNA-ribosyltransferase (EC 2.4.2.29)	PGF_02061452	PLF_773_00000018
15	Bartonella sp. A1379B strain A1379B	1.93391e+06	fig|1933910.3.peg.633	712789	712277	513	170	Peptidyl-prolyl cis-trans isomerase (EC 5.2.1.8)	PGF_09954313	PLF_773_00000346
15	Bartonella sp. A1379B strain A1379B	1.93391e+06	fig|1933910.3.peg.634	713399	712794	606	201	Peptidyl-prolyl cis-trans isomerase (EC 5.2.1.8)	PGF_09954313	PLF_773_00000345
15	Bartonella sp. A1379B strain A1379B	1.93391e+06	fig|1933910.3.peg.635	713902	713396	507	168	Phosphopantetheine adenylyltransferase (EC 2.7.7.3)	PGF_04762552	PLF_773_00000147
15	Bartonella sp. A1379B strain A1379B	1.93391e+06	fig|1933910.3.peg.636	716704	713936	2769	922	DNA gyrase subunit A (EC 5.99.1.3)	PGF_03272313	PLF_773_00000437
16	Bartonella clarridgeiae 73	696125	fig|696125.3.peg.620	720976	723747	2772	923	DNA gyrase subunit A (EC 5.99.1.3)	PGF_03272313	PLF_773_00000437
16	Bartonella clarridgeiae 73	696125	fig|696125.3.peg.621	723781	724275	495	164	Phosphopantetheine adenylyltransferase (EC 2.7.7.3)	PGF_04762552	PLF_773_00000147
16	Bartonella clarridgeiae 73	696125	fig|696125.3.peg.622	724290	724874	585	194	Peptidyl-prolyl cis-trans isomerase (EC 5.2.1.8)	PGF_09954313	PLF_773_00000345
16	Bartonella clarridgeiae 73	696125	fig|696125.3.peg.623	724899	725411	513	170	Peptidyl-prolyl cis-trans isomerase (EC 5.2.1.8)	PGF_09954313	PLF_773_00000346
16	Bartonella clarridgeiae 73	696125	fig|696125.3.peg.624	725845	726966	1122	373	Queuine tRNA-ribosyltransferase (EC 2.4.2.29)	PGF_02061452	PLF_773_00000018
16	Bartonella clarridgeiae 73	696125	fig|696125.3.peg.625	727424	728617	1194	397	hypothetical protein	PGF_00900283	PLF_773_00005233
16	Bartonella clarridgeiae 73	696125	fig|696125.3.peg.626	730328	729114	1215	404	Isocitrate dehydrogenase [NADP] (EC 1.1.1.42)	PGF_00015699	PLF_773_00000192
16	Bartonella clarridgeiae 73	696125	fig|696125.3.peg.627	730567	731214	648	215	hypothetical protein	PGF_00901998	PLF_773_00001736
16	Bartonella clarridgeiae 73	696125	fig|696125.3.peg.628	731456	731331	126	41	hypothetical protein	PGF_07578369	PLF_773_00008092
17	Bartonella clarridgeiae Perak	56426.4	fig|56426.4.peg.471	577984	578109	126	41	hypothetical protein	PGF_07578369	PLF_773_00008092
17	Bartonella clarridgeiae Perak	56426.4	fig|56426.4.peg.472	578861	578226	636	211	hypothetical protein	PGF_00901998	PLF_773_00001736
17	Bartonella clarridgeiae Perak	56426.4	fig|56426.4.peg.473	579112	580326	1215	404	Isocitrate dehydrogenase [NADP] (EC 1.1.1.42)	PGF_00015699	PLF_773_00000192
17	Bartonella clarridgeiae Perak	56426.4	fig|56426.4.peg.474	582016	580823	1194	397	Transport transmembrane protein	PGF_00900283	PLF_773_00005233
17	Bartonella clarridgeiae Perak	56426.4	fig|56426.4.peg.475	583595	582474	1122	373	Queuine tRNA-ribosyltransferase (EC 2.4.2.29)	PGF_02061452	PLF_773_00000018
17	Bartonella clarridgeiae Perak	56426.4	fig|56426.4.peg.476	584541	584029	513	170	Peptidyl-prolyl cis-trans isomerase (EC 5.2.1.8)	PGF_09954313	PLF_773_00000346
17	Bartonella clarridgeiae Perak	56426.4	fig|56426.4.peg.477	585156	584566	591	196	Peptidyl-prolyl cis-trans isomerase (EC 5.2.1.8)	PGF_09954313	PLF_773_00000345
17	Bartonella clarridgeiae Perak	56426.4	fig|56426.4.peg.478	585659	585165	495	164	Phosphopantetheine adenylyltransferase (EC 2.7.7.3)	PGF_04762552	PLF_773_00000147
17	Bartonella clarridgeiae Perak	56426.4	fig|56426.4.peg.479	588464	585693	2772	923	DNA gyrase subunit A (EC 5.99.1.3)	PGF_03272313	PLF_773_00000437
18	Bartonella sp. JB63 strain JB63	1.93391e+06	fig|1933907.3.peg.514	564093	566864	2772	923	DNA gyrase subunit A (EC 5.99.1.3)	PGF_03272313	PLF_773_00000437
18	Bartonella sp. JB63 strain JB63	1.93391e+06	fig|1933907.3.peg.515	566898	567404	507	168	Phosphopantetheine adenylyltransferase (EC 2.7.7.3)	PGF_04762552	PLF_773_00000147
18	Bartonella sp. JB63 strain JB63	1.93391e+06	fig|1933907.3.peg.516	567401	568006	606	201	Peptidyl-prolyl cis-trans isomerase (EC 5.2.1.8)	PGF_09954313	PLF_773_00000345
18	Bartonella sp. JB63 strain JB63	1.93391e+06	fig|1933907.3.peg.517	568011	568520	510	169	Peptidyl-prolyl cis-trans isomerase (EC 5.2.1.8)	PGF_09954313	PLF_773_00000346
18	Bartonella sp. JB63 strain JB63	1.93391e+06	fig|1933907.3.peg.518	569060	569380	321	106	Queuine tRNA-ribosyltransferase (EC 2.4.2.29)	PGF_02061452	PLF_773_00000018
18	Bartonella sp. JB63 strain JB63	1.93391e+06	fig|1933907.3.peg.519	569388	569576	189	62	Queuine tRNA-ribosyltransferase (EC 2.4.2.29)	PGF_02061452	PLF_773_00000018
18	Bartonella sp. JB63 strain JB63	1.93391e+06	fig|1933907.3.peg.520	569600	569812	213	70	Queuine tRNA-ribosyltransferase (EC 2.4.2.29)	PGF_02061452	PLF_773_00000018
18	Bartonella sp. JB63 strain JB63	1.93391e+06	fig|1933907.3.peg.521	570359	571570	1212	403	hypothetical protein	PGF_00900283	PLF_773_00005233
18	Bartonella sp. JB63 strain JB63	1.93391e+06	fig|1933907.3.peg.522	573296	572052	1245	414	Isocitrate dehydrogenase [NADP] (EC 1.1.1.42)	PGF_00015699	PLF_773_00000192
18	Bartonella sp. JB63 strain JB63	1.93391e+06	fig|1933907.3.peg.523	573541	574179	639	212	hypothetical protein	PGF_00901998	PLF_773_00001736
19	Bartonella sp. JB15 strain JB15	1.93391e+06	fig|1933906.3.peg.517	564063	566834	2772	923	DNA gyrase subunit A (EC 5.99.1.3)	PGF_03272313	PLF_773_00000437
19	Bartonella sp. JB15 strain JB15	1.93391e+06	fig|1933906.3.peg.518	566868	567374	507	168	Phosphopantetheine adenylyltransferase (EC 2.7.7.3)	PGF_04762552	PLF_773_00000147
19	Bartonella sp. JB15 strain JB15	1.93391e+06	fig|1933906.3.peg.519	567406	567975	570	189	Peptidyl-prolyl cis-trans isomerase (EC 5.2.1.8)	PGF_09954313	PLF_773_00000345
19	Bartonella sp. JB15 strain JB15	1.93391e+06	fig|1933906.3.peg.520	567980	568489	510	169	Peptidyl-prolyl cis-trans isomerase (EC 5.2.1.8)	PGF_09954313	PLF_773_00000346
19	Bartonella sp. JB15 strain JB15	1.93391e+06	fig|1933906.3.peg.521	569357	569545	189	62	Queuine tRNA-ribosyltransferase (EC 2.4.2.29)	PGF_02061452	PLF_773_00000018
19	Bartonella sp. JB15 strain JB15	1.93391e+06	fig|1933906.3.peg.522	569569	569781	213	70	Queuine tRNA-ribosyltransferase (EC 2.4.2.29)	PGF_02061452	PLF_773_00000018
19	Bartonella sp. JB15 strain JB15	1.93391e+06	fig|1933906.3.peg.523	570328	571242	915	304	hypothetical protein	PGF_00900283	PLF_773_00005233
19	Bartonella sp. JB15 strain JB15	1.93391e+06	fig|1933906.3.peg.524	571287	571538	252	83	hypothetical protein	PGF_00900283	PLF_773_00005233
19	Bartonella sp. JB15 strain JB15	1.93391e+06	fig|1933906.3.peg.525	573264	572020	1245	414	Isocitrate dehydrogenase [NADP] (EC 1.1.1.42)	PGF_00015699	PLF_773_00000192
19	Bartonella sp. JB15 strain JB15	1.93391e+06	fig|1933906.3.peg.526	573509	574147	639	212	hypothetical protein	PGF_00901998	PLF_773_00001736
20	Bartonella quintana strain MF1-1	803.6	fig|803.6.peg.612	599306	602110	2805	934	DNA gyrase subunit A (EC 5.99.1.3)	PGF_03272313	PLF_773_00000437
20	Bartonella quintana strain MF1-1	803.6	fig|803.6.peg.613	602133	602651	519	172	Phosphopantetheine adenylyltransferase (EC 2.7.7.3)	PGF_04762552	PLF_773_00000147
20	Bartonella quintana strain MF1-1	803.6	fig|803.6.peg.614	602641	603231	591	196	Peptidyl-prolyl cis-trans isomerase (EC 5.2.1.8)	PGF_09954313	PLF_773_00000345
20	Bartonella quintana strain MF1-1	803.6	fig|803.6.peg.615	603254	603766	513	170	Peptidyl-prolyl cis-trans isomerase (EC 5.2.1.8)	PGF_09954313	PLF_773_00000346
20	Bartonella quintana strain MF1-1	803.6	fig|803.6.peg.616	604358	604612	255	84	Queuine tRNA-ribosyltransferase (EC 2.4.2.29)	PGF_02061452	PLF_773_00000018
20	Bartonella quintana strain MF1-1	803.6	fig|803.6.peg.617	604609	604872	264	87	Queuine tRNA-ribosyltransferase (EC 2.4.2.29)	PGF_02061452	PLF_773_00000018
20	Bartonella quintana strain MF1-1	803.6	fig|803.6.peg.618	604875	605123	249	82	Queuine tRNA-ribosyltransferase (EC 2.4.2.29)	PGF_02061452	PLF_773_00000018
20	Bartonella quintana strain MF1-1	803.6	fig|803.6.peg.619	605721	605918	198	65	hypothetical protein
20	Bartonella quintana strain MF1-1	803.6	fig|803.6.peg.620	606453	606301	153	50	hypothetical protein	PGF_00902239	PLF_773_00004453
20	Bartonella quintana strain MF1-1	803.6	fig|803.6.peg.621	606501	606632	132	43	hypothetical protein	PGF_00900283
20	Bartonella quintana strain MF1-1	803.6	fig|803.6.peg.622	606663	606845	183	60	Transport transmembrane protein
20	Bartonella quintana strain MF1-1	803.6	fig|803.6.peg.623	608790	607363	1428	475	Uncharacterized MFS-type transporter	PGF_09996723	PLF_773_00018777
20	Bartonella quintana strain MF1-1	803.6	fig|803.6.peg.624	610119	608905	1215	404	Isocitrate dehydrogenase [NADP] (EC 1.1.1.42)	PGF_00015699	PLF_773_00000192
21	Bartonella quintana RM-11 strain RM_11	1.22518e+06	fig|1225179.3.peg.946	926009	927223	1215	404	Isocitrate dehydrogenase [NADP] (EC 1.1.1.42)	PGF_00015699	PLF_773_00000192
21	Bartonella quintana RM-11 strain RM_11	1.22518e+06	fig|1225179.3.peg.947	927337	928764	1428	475	Uncharacterized MFS-type transporter	PGF_09996723	PLF_773_00018777
21	Bartonella quintana RM-11 strain RM_11	1.22518e+06	fig|1225179.3.peg.948	929639	929496	144	47	hypothetical protein	PGF_00900283	PLF_773_00001892
21	Bartonella quintana RM-11 strain RM_11	1.22518e+06	fig|1225179.3.peg.949	929675	929827	153	50	hypothetical protein	PGF_00902239	PLF_773_00004453
21	Bartonella quintana RM-11 strain RM_11	1.22518e+06	fig|1225179.3.peg.950	931454	931215	240	79	Queuine tRNA-ribosyltransferase (EC 2.4.2.29)	PGF_02061452	PLF_773_00000018
21	Bartonella quintana RM-11 strain RM_11	1.22518e+06	fig|1225179.3.peg.951	931729	931466	264	87	Queuine tRNA-ribosyltransferase (EC 2.4.2.29)	PGF_02061452	PLF_773_00000018
21	Bartonella quintana RM-11 strain RM_11	1.22518e+06	fig|1225179.3.peg.952	931980	931726	255	84	Queuine tRNA-ribosyltransferase (EC 2.4.2.29)	PGF_02061452	PLF_773_00000018
21	Bartonella quintana RM-11 strain RM_11	1.22518e+06	fig|1225179.3.peg.953	932076	932231	156	51	hypothetical protein	PGF_08091543	PLF_773_00010317
21	Bartonella quintana RM-11 strain RM_11	1.22518e+06	fig|1225179.3.peg.954	933085	932573	513	170	Peptidyl-prolyl cis-trans isomerase (EC 5.2.1.8)	PGF_09954313	PLF_773_00000346
21	Bartonella quintana RM-11 strain RM_11	1.22518e+06	fig|1225179.3.peg.955	933698	933108	591	196	Peptidyl-prolyl cis-trans isomerase (EC 5.2.1.8)	PGF_09954313	PLF_773_00000345
21	Bartonella quintana RM-11 strain RM_11	1.22518e+06	fig|1225179.3.peg.956	934206	933688	519	172	Phosphopantetheine adenylyltransferase (EC 2.7.7.3)	PGF_04762552	PLF_773_00000147
21	Bartonella quintana RM-11 strain RM_11	1.22518e+06	fig|1225179.3.peg.957	937033	934229	2805	934	DNA gyrase subunit A (EC 5.99.1.3)	PGF_03272313	PLF_773_00000437
22	Bartonella quintana CO20_0321	803.13	fig|803.13.peg.929	921672	922886	1215	404	Isocitrate dehydrogenase [NADP] (EC 1.1.1.42)	PGF_00015699	PLF_773_00000192
22	Bartonella quintana CO20_0321	803.13	fig|803.13.peg.930	923001	924431	1431	476	Uncharacterized MFS-type transporter	PGF_09996723	PLF_773_00018777
22	Bartonella quintana CO20_0321	803.13	fig|803.13.peg.931	924707	924573	135	44	hypothetical protein
22	Bartonella quintana CO20_0321	803.13	fig|803.13.peg.932	925279	925163	117	38	hypothetical protein	PGF_00900283	PLF_773_00001892
22	Bartonella quintana CO20_0321	803.13	fig|803.13.peg.933	927068	926892	177	58	Queuine tRNA-ribosyltransferase (EC 2.4.2.29)	PGF_02061452	PLF_773_00000018
22	Bartonella quintana CO20_0321	803.13	fig|803.13.peg.934	927334	927071	264	87	Queuine tRNA-ribosyltransferase (EC 2.4.2.29)	PGF_02061452	PLF_773_00000018
22	Bartonella quintana CO20_0321	803.13	fig|803.13.peg.935	927582	927331	252	83	Queuine tRNA-ribosyltransferase (EC 2.4.2.29)	PGF_02061452	PLF_773_00000018
22	Bartonella quintana CO20_0321	803.13	fig|803.13.peg.936	927780	927941	162	53	hypothetical protein	PGF_07536531	PLF_773_00002477
22	Bartonella quintana CO20_0321	803.13	fig|803.13.peg.937	928682	928170	513	170	Peptidyl-prolyl cis-trans isomerase (EC 5.2.1.8)	PGF_09954313	PLF_773_00000346
22	Bartonella quintana CO20_0321	803.13	fig|803.13.peg.938	929296	928706	591	196	Peptidyl-prolyl cis-trans isomerase (EC 5.2.1.8)	PGF_09954313	PLF_773_00000345
22	Bartonella quintana CO20_0321	803.13	fig|803.13.peg.939	929804	929286	519	172	Phosphopantetheine adenylyltransferase (EC 2.7.7.3)	PGF_04762552	PLF_773_00000147
22	Bartonella quintana CO20_0321	803.13	fig|803.13.peg.940	932632	929828	2805	934	DNA gyrase subunit A (EC 5.99.1.3)	PGF_03272313	PLF_773_00000437
23	Bartonella quintana str. Toulouse	283165	fig|283165.4.peg.850	922330	923544	1215	404	Isocitrate dehydrogenase [NADP] (EC 1.1.1.42)	PGF_00015699	PLF_773_00000192
23	Bartonella quintana str. Toulouse	283165	fig|283165.4.peg.851	923659	925089	1431	476	Uncharacterized MFS-type transporter	PGF_09996723	PLF_773_00018777
23	Bartonella quintana str. Toulouse	283165	fig|283165.4.peg.852	925365	925231	135	44	hypothetical protein	PGF_07633542	PLF_773_00005258
23	Bartonella quintana str. Toulouse	283165	fig|283165.4.peg.853	925937	925821	117	38	hypothetical protein	PGF_00900283	PLF_773_00001892
23	Bartonella quintana str. Toulouse	283165	fig|283165.4.peg.854	927819	927643	177	58	Queuine tRNA-ribosyltransferase (EC 2.4.2.29)	PGF_02061452	PLF_773_00000018
23	Bartonella quintana str. Toulouse	283165	fig|283165.4.peg.855	928085	927822	264	87	Queuine tRNA-ribosyltransferase (EC 2.4.2.29)	PGF_02061452	PLF_773_00000018
23	Bartonella quintana str. Toulouse	283165	fig|283165.4.peg.856	928276	928082	195	64	Queuine tRNA-ribosyltransferase (EC 2.4.2.29)	PGF_02061452	PLF_773_00000018
23	Bartonella quintana str. Toulouse	283165	fig|283165.4.peg.857	929433	928921	513	170	Peptidyl-prolyl cis-trans isomerase (EC 5.2.1.8)	PGF_09954313	PLF_773_00000346
23	Bartonella quintana str. Toulouse	283165	fig|283165.4.peg.858	930047	929457	591	196	Peptidyl-prolyl cis-trans isomerase (EC 5.2.1.8)	PGF_09954313	PLF_773_00000345
23	Bartonella quintana str. Toulouse	283165	fig|283165.4.peg.859	930555	930037	519	172	Phosphopantetheine adenylyltransferase (EC 2.7.7.3)	PGF_04762552	PLF_773_00000147
23	Bartonella quintana str. Toulouse	283165	fig|283165.4.peg.860	933383	930579	2805	934	DNA gyrase subunit A (EC 5.99.1.3)	PGF_03272313	PLF_773_00000437
24	Bartonella quintana strain NCTC12899	803.5	fig|803.5.peg.480	442637	445441	2805	934	DNA gyrase subunit A (EC 5.99.1.3)	PGF_03272313	PLF_773_00000437
24	Bartonella quintana strain NCTC12899	803.5	fig|803.5.peg.481	445465	445983	519	172	Phosphopantetheine adenylyltransferase (EC 2.7.7.3)	PGF_04762552	PLF_773_00000147
24	Bartonella quintana strain NCTC12899	803.5	fig|803.5.peg.482	445973	446563	591	196	Peptidyl-prolyl cis-trans isomerase (EC 5.2.1.8)	PGF_09954313	PLF_773_00000345
24	Bartonella quintana strain NCTC12899	803.5	fig|803.5.peg.483	446587	447099	513	170	Peptidyl-prolyl cis-trans isomerase (EC 5.2.1.8)	PGF_09954313	PLF_773_00000346
24	Bartonella quintana strain NCTC12899	803.5	fig|803.5.peg.484	447489	447328	162	53	hypothetical protein	PGF_07536531	PLF_773_00002477
24	Bartonella quintana strain NCTC12899	803.5	fig|803.5.peg.485	447687	447938	252	83	Queuine tRNA-ribosyltransferase (EC 2.4.2.29)	PGF_02061452	PLF_773_00000018
24	Bartonella quintana strain NCTC12899	803.5	fig|803.5.peg.486	447935	448198	264	87	Queuine tRNA-ribosyltransferase (EC 2.4.2.29)	PGF_02061452	PLF_773_00000018
24	Bartonella quintana strain NCTC12899	803.5	fig|803.5.peg.487	448201	448377	177	58	Queuine tRNA-ribosyltransferase (EC 2.4.2.29)	PGF_02061452	PLF_773_00000018
24	Bartonella quintana strain NCTC12899	803.5	fig|803.5.peg.488	449987	449871	117	38	hypothetical protein
24	Bartonella quintana strain NCTC12899	803.5	fig|803.5.peg.489	450082	450198	117	38	hypothetical protein	PGF_00900283	PLF_773_00001892
24	Bartonella quintana strain NCTC12899	803.5	fig|803.5.peg.490	450654	450788	135	44	hypothetical protein
24	Bartonella quintana strain NCTC12899	803.5	fig|803.5.peg.491	452360	450930	1431	476	Uncharacterized MFS-type transporter	PGF_09996723	PLF_773_00018777
24	Bartonella quintana strain NCTC12899	803.5	fig|803.5.peg.492	453689	452475	1215	404	Isocitrate dehydrogenase [NADP] (EC 1.1.1.42)	PGF_00015699	PLF_773_00000192
25	Bartonella quintana CO20_0256	803.16	fig|803.16.peg.934	922218	923432	1215	404	Isocitrate dehydrogenase [NADP] (EC 1.1.1.42)	PGF_00015699	PLF_773_00000192
25	Bartonella quintana CO20_0256	803.16	fig|803.16.peg.935	923547	924977	1431	476	Uncharacterized MFS-type transporter	PGF_09996723	PLF_773_00018777
25	Bartonella quintana CO20_0256	803.16	fig|803.16.peg.936	925253	925119	135	44	hypothetical protein
25	Bartonella quintana CO20_0256	803.16	fig|803.16.peg.937	925825	925709	117	38	hypothetical protein	PGF_00900283
25	Bartonella quintana CO20_0256	803.16	fig|803.16.peg.938	925920	926036	117	38	hypothetical protein
25	Bartonella quintana CO20_0256	803.16	fig|803.16.peg.939	927706	927530	177	58	Queuine tRNA-ribosyltransferase (EC 2.4.2.29)	PGF_02061452	PLF_773_00000018
25	Bartonella quintana CO20_0256	803.16	fig|803.16.peg.940	927972	927709	264	87	Queuine tRNA-ribosyltransferase (EC 2.4.2.29)	PGF_02061452	PLF_773_00000018
25	Bartonella quintana CO20_0256	803.16	fig|803.16.peg.941	928220	927969	252	83	Queuine tRNA-ribosyltransferase (EC 2.4.2.29)	PGF_02061452	PLF_773_00000018
25	Bartonella quintana CO20_0256	803.16	fig|803.16.peg.942	928418	928579	162	53	hypothetical protein	PGF_07536531	PLF_773_00002477
25	Bartonella quintana CO20_0256	803.16	fig|803.16.peg.943	928597	928764	168	55	hypothetical protein
25	Bartonella quintana CO20_0256	803.16	fig|803.16.peg.944	929322	928810	513	170	Peptidyl-prolyl cis-trans isomerase (EC 5.2.1.8)	PGF_09954313	PLF_773_00000346
25	Bartonella quintana CO20_0256	803.16	fig|803.16.peg.945	929936	929346	591	196	Peptidyl-prolyl cis-trans isomerase (EC 5.2.1.8)	PGF_09954313	PLF_773_00000345
25	Bartonella quintana CO20_0256	803.16	fig|803.16.peg.946	930444	929926	519	172	Phosphopantetheine adenylyltransferase (EC 2.7.7.3)	PGF_04762552	PLF_773_00000147
25	Bartonella quintana CO20_0256	803.16	fig|803.16.peg.947	933272	930468	2805	934	DNA gyrase subunit A (EC 5.99.1.3)	PGF_03272313	PLF_773_00000437
25	Bartonella quintana CO20_0256	803.16	fig|803.16.peg.934	922218	923432	1215	404	Isocitrate dehydrogenase [NADP] (EC 1.1.1.42)	PGF_00015699	PLF_773_00000192
25	Bartonella quintana CO20_0256	803.16	fig|803.16.peg.935	923547	924977	1431	476	Uncharacterized MFS-type transporter	PGF_09996723	PLF_773_00018777
25	Bartonella quintana CO20_0256	803.16	fig|803.16.peg.936	925253	925119	135	44	hypothetical protein
25	Bartonella quintana CO20_0256	803.16	fig|803.16.peg.937	925825	925709	117	38	hypothetical protein	PGF_00900283
25	Bartonella quintana CO20_0256	803.16	fig|803.16.peg.938	925920	926036	117	38	hypothetical protein
25	Bartonella quintana CO20_0256	803.16	fig|803.16.peg.939	927706	927530	177	58	Queuine tRNA-ribosyltransferase (EC 2.4.2.29)	PGF_02061452	PLF_773_00000018
25	Bartonella quintana CO20_0256	803.16	fig|803.16.peg.940	927972	927709	264	87	Queuine tRNA-ribosyltransferase (EC 2.4.2.29)	PGF_02061452	PLF_773_00000018
25	Bartonella quintana CO20_0256	803.16	fig|803.16.peg.941	928220	927969	252	83	Queuine tRNA-ribosyltransferase (EC 2.4.2.29)	PGF_02061452	PLF_773_00000018
25	Bartonella quintana CO20_0256	803.16	fig|803.16.peg.942	928418	928579	162	53	hypothetical protein	PGF_07536531	PLF_773_00002477
25	Bartonella quintana CO20_0256	803.16	fig|803.16.peg.943	928597	928764	168	55	hypothetical protein
25	Bartonella quintana CO20_0256	803.16	fig|803.16.peg.944	929322	928810	513	170	Peptidyl-prolyl cis-trans isomerase (EC 5.2.1.8)	PGF_09954313	PLF_773_00000346
25	Bartonella quintana CO20_0256	803.16	fig|803.16.peg.945	929936	929346	591	196	Peptidyl-prolyl cis-trans isomerase (EC 5.2.1.8)	PGF_09954313	PLF_773_00000345
25	Bartonella quintana CO20_0256	803.16	fig|803.16.peg.946	930444	929926	519	172	Phosphopantetheine adenylyltransferase (EC 2.7.7.3)	PGF_04762552	PLF_773_00000147
25	Bartonella quintana CO20_0256	803.16	fig|803.16.peg.947	933272	930468	2805	934	DNA gyrase subunit A (EC 5.99.1.3)	PGF_03272313	PLF_773_00000437
26	Bartonella quintana CO20_0297	803.15	fig|803.15.peg.927	922253	923467	1215	404	Isocitrate dehydrogenase [NADP] (EC 1.1.1.42)	PGF_00015699	PLF_773_00000192
26	Bartonella quintana CO20_0297	803.15	fig|803.15.peg.928	923582	925012	1431	476	Uncharacterized MFS-type transporter	PGF_09996723	PLF_773_00018777
26	Bartonella quintana CO20_0297	803.15	fig|803.15.peg.929	925288	925154	135	44	hypothetical protein
26	Bartonella quintana CO20_0297	803.15	fig|803.15.peg.930	925860	925744	117	38	hypothetical protein	PGF_00900283
26	Bartonella quintana CO20_0297	803.15	fig|803.15.peg.931	925955	926071	117	38	hypothetical protein
26	Bartonella quintana CO20_0297	803.15	fig|803.15.peg.932	927741	927565	177	58	Queuine tRNA-ribosyltransferase (EC 2.4.2.29)	PGF_02061452	PLF_773_00000018
26	Bartonella quintana CO20_0297	803.15	fig|803.15.peg.933	928007	927744	264	87	Queuine tRNA-ribosyltransferase (EC 2.4.2.29)	PGF_02061452	PLF_773_00000018
26	Bartonella quintana CO20_0297	803.15	fig|803.15.peg.934	928255	928004	252	83	Queuine tRNA-ribosyltransferase (EC 2.4.2.29)	PGF_02061452	PLF_773_00000018
26	Bartonella quintana CO20_0297	803.15	fig|803.15.peg.935	928453	928614	162	53	hypothetical protein	PGF_07536531	PLF_773_00002477
26	Bartonella quintana CO20_0297	803.15	fig|803.15.peg.936	928632	928799	168	55	hypothetical protein
26	Bartonella quintana CO20_0297	803.15	fig|803.15.peg.937	929357	928845	513	170	Peptidyl-prolyl cis-trans isomerase (EC 5.2.1.8)	PGF_09954313	PLF_773_00000346
26	Bartonella quintana CO20_0297	803.15	fig|803.15.peg.938	929971	929381	591	196	Peptidyl-prolyl cis-trans isomerase (EC 5.2.1.8)	PGF_09954313	PLF_773_00000345
26	Bartonella quintana CO20_0297	803.15	fig|803.15.peg.939	930479	929961	519	172	Phosphopantetheine adenylyltransferase (EC 2.7.7.3)	PGF_04762552	PLF_773_00000147
26	Bartonella quintana CO20_0297	803.15	fig|803.15.peg.940	933307	930503	2805	934	DNA gyrase subunit A (EC 5.99.1.3)	PGF_03272313	PLF_773_00000437
27	Bartonella quintana CO20_0257	803.14	fig|803.14.peg.924	922066	923280	1215	404	Isocitrate dehydrogenase [NADP] (EC 1.1.1.42)	PGF_00015699	PLF_773_00000192
27	Bartonella quintana CO20_0257	803.14	fig|803.14.peg.925	923395	924825	1431	476	Uncharacterized MFS-type transporter	PGF_09996723	PLF_773_00018777
27	Bartonella quintana CO20_0257	803.14	fig|803.14.peg.926	925101	924967	135	44	hypothetical protein
27	Bartonella quintana CO20_0257	803.14	fig|803.14.peg.927	925673	925557	117	38	hypothetical protein	PGF_00900283
27	Bartonella quintana CO20_0257	803.14	fig|803.14.peg.928	925768	925884	117	38	hypothetical protein
27	Bartonella quintana CO20_0257	803.14	fig|803.14.peg.929	927554	927378	177	58	Queuine tRNA-ribosyltransferase (EC 2.4.2.29)	PGF_02061452	PLF_773_00000018
27	Bartonella quintana CO20_0257	803.14	fig|803.14.peg.930	927820	927557	264	87	Queuine tRNA-ribosyltransferase (EC 2.4.2.29)	PGF_02061452	PLF_773_00000018
27	Bartonella quintana CO20_0257	803.14	fig|803.14.peg.931	928068	927817	252	83	Queuine tRNA-ribosyltransferase (EC 2.4.2.29)	PGF_02061452	PLF_773_00000018
27	Bartonella quintana CO20_0257	803.14	fig|803.14.peg.932	928266	928427	162	53	hypothetical protein	PGF_07536531	PLF_773_00002477
27	Bartonella quintana CO20_0257	803.14	fig|803.14.peg.933	928445	928612	168	55	hypothetical protein
27	Bartonella quintana CO20_0257	803.14	fig|803.14.peg.934	929170	928658	513	170	Peptidyl-prolyl cis-trans isomerase (EC 5.2.1.8)	PGF_09954313	PLF_773_00000346
27	Bartonella quintana CO20_0257	803.14	fig|803.14.peg.935	929784	929194	591	196	Peptidyl-prolyl cis-trans isomerase (EC 5.2.1.8)	PGF_09954313	PLF_773_00000345
27	Bartonella quintana CO20_0257	803.14	fig|803.14.peg.936	930292	929774	519	172	Phosphopantetheine adenylyltransferase (EC 2.7.7.3)	PGF_04762552	PLF_773_00000147
27	Bartonella quintana CO20_0257	803.14	fig|803.14.peg.937	933120	930316	2805	934	DNA gyrase subunit A (EC 5.99.1.3)	PGF_03272313	PLF_773_00000437
28	Bartonella quintana CO21_0024	803.12	fig|803.12.peg.926	922118	923332	1215	404	Isocitrate dehydrogenase [NADP] (EC 1.1.1.42)	PGF_00015699	PLF_773_00000192
28	Bartonella quintana CO21_0024	803.12	fig|803.12.peg.927	923447	924877	1431	476	Uncharacterized MFS-type transporter	PGF_09996723	PLF_773_00018777
28	Bartonella quintana CO21_0024	803.12	fig|803.12.peg.928	925153	925019	135	44	hypothetical protein
28	Bartonella quintana CO21_0024	803.12	fig|803.12.peg.929	925725	925609	117	38	hypothetical protein	PGF_00900283
28	Bartonella quintana CO21_0024	803.12	fig|803.12.peg.930	925820	925936	117	38	hypothetical protein
28	Bartonella quintana CO21_0024	803.12	fig|803.12.peg.931	927599	927423	177	58	Queuine tRNA-ribosyltransferase (EC 2.4.2.29)	PGF_02061452	PLF_773_00000018
28	Bartonella quintana CO21_0024	803.12	fig|803.12.peg.932	927865	927602	264	87	Queuine tRNA-ribosyltransferase (EC 2.4.2.29)	PGF_02061452	PLF_773_00000018
28	Bartonella quintana CO21_0024	803.12	fig|803.12.peg.933	928113	927862	252	83	Queuine tRNA-ribosyltransferase (EC 2.4.2.29)	PGF_02061452	PLF_773_00000018
28	Bartonella quintana CO21_0024	803.12	fig|803.12.peg.934	928311	928472	162	53	hypothetical protein	PGF_07536531	PLF_773_00002477
28	Bartonella quintana CO21_0024	803.12	fig|803.12.peg.935	928490	928657	168	55	hypothetical protein
28	Bartonella quintana CO21_0024	803.12	fig|803.12.peg.936	929215	928703	513	170	Peptidyl-prolyl cis-trans isomerase (EC 5.2.1.8)	PGF_09954313	PLF_773_00000346
28	Bartonella quintana CO21_0024	803.12	fig|803.12.peg.937	929829	929239	591	196	Peptidyl-prolyl cis-trans isomerase (EC 5.2.1.8)	PGF_09954313	PLF_773_00000345
28	Bartonella quintana CO21_0024	803.12	fig|803.12.peg.938	930337	929819	519	172	Phosphopantetheine adenylyltransferase (EC 2.7.7.3)	PGF_04762552	PLF_773_00000147
28	Bartonella quintana CO21_0024	803.12	fig|803.12.peg.939	933165	930361	2805	934	DNA gyrase subunit A (EC 5.99.1.3)	PGF_03272313	PLF_773_00000437
29	Bartonella henselae FR96/BK3	38323.5	fig|38323.48.peg.380	365448	366662	1215	404	Isocitrate dehydrogenase [NADP] (EC 1.1.1.42)	PGF_00015699	PLF_773_00000192
29	Bartonella henselae FR96/BK3	38323.5	fig|38323.48.peg.381	366780	368207	1428	475	Uncharacterized MFS-type transporter	PGF_09996723	PLF_773_00022280
29	Bartonella henselae FR96/BK3	38323.5	fig|38323.48.peg.382	369451	368273	1179	392	Transport transmembrane protein	PGF_00900283	PLF_773_00005233
29	Bartonella henselae FR96/BK3	38323.5	fig|38323.48.peg.383	371367	370249	1119	372	Queuine tRNA-ribosyltransferase (EC 2.4.2.29)	PGF_02061452	PLF_773_00000018
29	Bartonella henselae FR96/BK3	38323.5	fig|38323.48.peg.384	373047	372535	513	170	Peptidyl-prolyl cis-trans isomerase (EC 5.2.1.8)	PGF_09954313	PLF_773_00000346
29	Bartonella henselae FR96/BK3	38323.5	fig|38323.48.peg.385	373642	373070	573	190	Peptidyl-prolyl cis-trans isomerase (EC 5.2.1.8)	PGF_09954313	PLF_773_00000345
29	Bartonella henselae FR96/BK3	38323.5	fig|38323.48.peg.386	374153	373632	522	173	Phosphopantetheine adenylyltransferase (EC 2.7.7.3)	PGF_04762552	PLF_773_00000147
29	Bartonella henselae FR96/BK3	38323.5	fig|38323.48.peg.387	376997	374175	2823	940	DNA gyrase subunit A (EC 5.99.1.3)	PGF_03272313	PLF_773_00000437
30	Bartonella henselae Marseille/ URLLY-8	38323.6	fig|38323.55.peg.379	356157	356888	732	243	Phage antirepressor protein	PGF_03962887	PLF_773_00000738
30	Bartonella henselae Marseille/ URLLY-8	38323.6	fig|38323.55.peg.380	357036	357815	780	259	Phage recombination protein Bet	PGF_00032254	PLF_773_00000955
30	Bartonella henselae Marseille/ URLLY-8	38323.6	fig|38323.55.peg.381	357817	358440	624	207	Phage exonuclease (EC 3.1.11.3)	PGF_00402917	PLF_773_00004570
30	Bartonella henselae Marseille/ URLLY-8	38323.6	fig|38323.55.peg.382	358551	358799	249	82	hypothetical genomic island protein	PGF_00904859	PLF_773_00022045
30	Bartonella henselae Marseille/ URLLY-8	38323.6	fig|38323.55.peg.383	358802	359839	1038	345	Phage integrase	PGF_09507128	PLF_773_00000009
30	Bartonella henselae Marseille/ URLLY-8	38323.6	fig|38323.55.peg.384	360195	359896	300	99	Antitoxin HigA	PGF_04718052	PLF_773_00001276
30	Bartonella henselae Marseille/ URLLY-8	38323.6	fig|38323.55.peg.385	360495	360214	282	93	Toxin HigB	PGF_04692091	PLF_773_00001218
30	Bartonella henselae Marseille/ URLLY-8	38323.6	fig|38323.55.peg.386	360826	360653	174	57	hypothetical protein
30	Bartonella henselae Marseille/ URLLY-8	38323.6	fig|38323.55.peg.387	361958	360840	1119	372	Queuine tRNA-ribosyltransferase (EC 2.4.2.29)	PGF_02061452	PLF_773_00000018
30	Bartonella henselae Marseille/ URLLY-8	38323.6	fig|38323.55.peg.388	363634	363122	513	170	Peptidyl-prolyl cis-trans isomerase (EC 5.2.1.8)	PGF_09954313	PLF_773_00000346
30	Bartonella henselae Marseille/ URLLY-8	38323.6	fig|38323.55.peg.389	364229	363657	573	190	Peptidyl-prolyl cis-trans isomerase (EC 5.2.1.8)	PGF_09954313	PLF_773_00000345
30	Bartonella henselae Marseille/ URLLY-8	38323.6	fig|38323.55.peg.390	364740	364219	522	173	Phosphopantetheine adenylyltransferase (EC 2.7.7.3)	PGF_04762552	PLF_773_00000147
30	Bartonella henselae Marseille/ URLLY-8	38323.6	fig|38323.55.peg.391	367584	364762	2823	940	DNA gyrase subunit A (EC 5.99.1.3)	PGF_03272313	PLF_773_00000437
31	Bartonella henselae strain BM1374165	38323.4	fig|38323.4.peg.1114	1183210	1184409	1200	399	Isocitrate dehydrogenase [NADP] (EC 1.1.1.42)	PGF_00015699	PLF_773_00000192
31	Bartonella henselae strain BM1374165	38323.4	fig|38323.4.peg.1115	1184526	1185953	1428	475	Uncharacterized MFS-type transporter	PGF_09996723	PLF_773_00022280
31	Bartonella henselae strain BM1374165	38323.4	fig|38323.4.peg.1116	1186924	1185998	927	308	hypothetical protein
31	Bartonella henselae strain BM1374165	38323.4	fig|38323.4.peg.1117	1187199	1186990	210	69	hypothetical protein	PGF_00900283	PLF_773_00005233
31	Bartonella henselae strain BM1374165	38323.4	fig|38323.4.peg.1118	1189114	1187996	1119	372	Queuine tRNA-ribosyltransferase (EC 2.4.2.29)	PGF_02061452	PLF_773_00000018
31	Bartonella henselae strain BM1374165	38323.4	fig|38323.4.peg.1119	1190790	1190278	513	170	Peptidyl-prolyl cis-trans isomerase (EC 5.2.1.8)	PGF_09954313	PLF_773_00000346
31	Bartonella henselae strain BM1374165	38323.4	fig|38323.4.peg.1120	1191385	1190813	573	190	Peptidyl-prolyl cis-trans isomerase (EC 5.2.1.8)	PGF_09954313	PLF_773_00000345
31	Bartonella henselae strain BM1374165	38323.4	fig|38323.4.peg.1121	1191896	1191375	522	173	Phosphopantetheine adenylyltransferase (EC 2.7.7.3)	PGF_04762552	PLF_773_00000147
31	Bartonella henselae strain BM1374165	38323.4	fig|38323.4.peg.1122	1194740	1191918	2823	940	DNA gyrase subunit A (EC 5.99.1.3)	PGF_03272313	PLF_773_00000437
32	Bartonella henselae 88-64 Oklahoma	38323.5	fig|38323.49.peg.436	400031	401245	1215	404	Isocitrate dehydrogenase [NADP] (EC 1.1.1.42)	PGF_00015699	PLF_773_00000192
32	Bartonella henselae 88-64 Oklahoma	38323.5	fig|38323.49.peg.437	401362	402789	1428	475	Uncharacterized MFS-type transporter	PGF_09996723	PLF_773_00022280
32	Bartonella henselae 88-64 Oklahoma	38323.5	fig|38323.49.peg.438	404033	402834	1200	399	Transport transmembrane protein	PGF_00900283	PLF_773_00005233
32	Bartonella henselae 88-64 Oklahoma	38323.5	fig|38323.49.peg.439	405948	404830	1119	372	Queuine tRNA-ribosyltransferase (EC 2.4.2.29)	PGF_02061452	PLF_773_00000018
32	Bartonella henselae 88-64 Oklahoma	38323.5	fig|38323.49.peg.440	407624	407112	513	170	Peptidyl-prolyl cis-trans isomerase (EC 5.2.1.8)	PGF_09954313	PLF_773_00000346
32	Bartonella henselae 88-64 Oklahoma	38323.5	fig|38323.49.peg.441	408219	407647	573	190	Peptidyl-prolyl cis-trans isomerase (EC 5.2.1.8)	PGF_09954313	PLF_773_00000345
32	Bartonella henselae 88-64 Oklahoma	38323.5	fig|38323.49.peg.442	408730	408209	522	173	Phosphopantetheine adenylyltransferase (EC 2.7.7.3)	PGF_04762552	PLF_773_00000147
32	Bartonella henselae 88-64 Oklahoma	38323.5	fig|38323.49.peg.443	411547	408752	2796	931	DNA gyrase subunit A (EC 5.99.1.3)	PGF_03272313	PLF_773_00000437
33	Bartonella henselae strain BM1374164	38323.5	fig|38323.5.peg.1059	1097313	1098527	1215	404	Isocitrate dehydrogenase [NADP] (EC 1.1.1.42)	PGF_00015699	PLF_773_00000192
33	Bartonella henselae strain BM1374164	38323.5	fig|38323.5.peg.1060	1098644	1100071	1428	475	Uncharacterized MFS-type transporter	PGF_09996723	PLF_773_00022280
33	Bartonella henselae strain BM1374164	38323.5	fig|38323.5.peg.1061	1101315	1100116	1200	399	hypothetical protein	PGF_00900283	PLF_773_00005233
33	Bartonella henselae strain BM1374164	38323.5	fig|38323.5.peg.1062	1103230	1102112	1119	372	Queuine tRNA-ribosyltransferase (EC 2.4.2.29)	PGF_02061452	PLF_773_00000018
33	Bartonella henselae strain BM1374164	38323.5	fig|38323.5.peg.1063	1104906	1104394	513	170	Peptidyl-prolyl cis-trans isomerase (EC 5.2.1.8)	PGF_09954313	PLF_773_00000346
33	Bartonella henselae strain BM1374164	38323.5	fig|38323.5.peg.1064	1105501	1104929	573	190	Peptidyl-prolyl cis-trans isomerase (EC 5.2.1.8)	PGF_09954313	PLF_773_00000345
33	Bartonella henselae strain BM1374164	38323.5	fig|38323.5.peg.1065	1106012	1105491	522	173	Phosphopantetheine adenylyltransferase (EC 2.7.7.3)	PGF_04762552	PLF_773_00000147
33	Bartonella henselae strain BM1374164	38323.5	fig|38323.5.peg.1066	1108856	1106034	2823	940	DNA gyrase subunit A (EC 5.99.1.3)	PGF_03272313	PLF_773_00000437
34	Bartonella henselae strain BM1374163	38323.3	fig|38323.3.peg.1041	1097328	1098527	1200	399	Isocitrate dehydrogenase [NADP] (EC 1.1.1.42)	PGF_00015699	PLF_773_00000192
34	Bartonella henselae strain BM1374163	38323.3	fig|38323.3.peg.1042	1098644	1100071	1428	475	Uncharacterized MFS-type transporter	PGF_09996723	PLF_773_00022280
34	Bartonella henselae strain BM1374163	38323.3	fig|38323.3.peg.1043	1101315	1100116	1200	399	hypothetical protein	PGF_00900283	PLF_773_00005233
34	Bartonella henselae strain BM1374163	38323.3	fig|38323.3.peg.1044	1103230	1102112	1119	372	Queuine tRNA-ribosyltransferase (EC 2.4.2.29)	PGF_02061452	PLF_773_00000018
34	Bartonella henselae strain BM1374163	38323.3	fig|38323.3.peg.1045	1104906	1104394	513	170	Peptidyl-prolyl cis-trans isomerase (EC 5.2.1.8)	PGF_09954313	PLF_773_00000346
34	Bartonella henselae strain BM1374163	38323.3	fig|38323.3.peg.1046	1105501	1104929	573	190	Peptidyl-prolyl cis-trans isomerase (EC 5.2.1.8)	PGF_09954313	PLF_773_00000345
34	Bartonella henselae strain BM1374163	38323.3	fig|38323.3.peg.1047	1106012	1105491	522	173	Phosphopantetheine adenylyltransferase (EC 2.7.7.3)	PGF_04762552	PLF_773_00000147
34	Bartonella henselae strain BM1374163	38323.3	fig|38323.3.peg.1048	1108856	1106034	2823	940	DNA gyrase subunit A (EC 5.99.1.3)	PGF_03272313	PLF_773_00000437
35	Bartonella henselae ATCC49882T var-1/ Houston-I	38323.5	fig|38323.54.peg.366	365422	366636	1215	404	Isocitrate dehydrogenase [NADP] (EC 1.1.1.42)	PGF_00015699	PLF_773_00000192
35	Bartonella henselae ATCC49882T var-1/ Houston-I	38323.5	fig|38323.54.peg.367	366753	368180	1428	475	Uncharacterized MFS-type transporter	PGF_09996723	PLF_773_00022280
35	Bartonella henselae ATCC49882T var-1/ Houston-I	38323.5	fig|38323.54.peg.368	369415	368225	1191	396	Transport transmembrane protein	PGF_00900283	PLF_773_00005233
35	Bartonella henselae ATCC49882T var-1/ Houston-I	38323.5	fig|38323.54.peg.369	371330	370212	1119	372	Queuine tRNA-ribosyltransferase (EC 2.4.2.29)	PGF_02061452	PLF_773_00000018
35	Bartonella henselae ATCC49882T var-1/ Houston-I	38323.5	fig|38323.54.peg.370	373006	372494	513	170	Peptidyl-prolyl cis-trans isomerase (EC 5.2.1.8)	PGF_09954313	PLF_773_00000346
35	Bartonella henselae ATCC49882T var-1/ Houston-I	38323.5	fig|38323.54.peg.371	373601	373029	573	190	Peptidyl-prolyl cis-trans isomerase (EC 5.2.1.8)	PGF_09954313	PLF_773_00000345
35	Bartonella henselae ATCC49882T var-1/ Houston-I	38323.5	fig|38323.54.peg.372	374112	373591	522	173	Phosphopantetheine adenylyltransferase (EC 2.7.7.3)	PGF_04762552	PLF_773_00000147
35	Bartonella henselae ATCC49882T var-1/ Houston-I	38323.5	fig|38323.54.peg.373	376929	374134	2796	931	DNA gyrase subunit A (EC 5.99.1.3)	PGF_03272313	PLF_773_00000437
36	Bartonella henselae ATCC49882T var-2/ Houston-I	38323.5	fig|38323.53.peg.365	365422	366636	1215	404	Isocitrate dehydrogenase [NADP] (EC 1.1.1.42)	PGF_00015699	PLF_773_00000192
36	Bartonella henselae ATCC49882T var-2/ Houston-I	38323.5	fig|38323.53.peg.366	366753	368180	1428	475	Uncharacterized MFS-type transporter	PGF_09996723	PLF_773_00022280
36	Bartonella henselae ATCC49882T var-2/ Houston-I	38323.5	fig|38323.53.peg.367	369415	368225	1191	396	Transport transmembrane protein	PGF_00900283	PLF_773_00005233
36	Bartonella henselae ATCC49882T var-2/ Houston-I	38323.5	fig|38323.53.peg.368	371330	370212	1119	372	Queuine tRNA-ribosyltransferase (EC 2.4.2.29)	PGF_02061452	PLF_773_00000018
36	Bartonella henselae ATCC49882T var-2/ Houston-I	38323.5	fig|38323.53.peg.369	373006	372494	513	170	Peptidyl-prolyl cis-trans isomerase (EC 5.2.1.8)	PGF_09954313	PLF_773_00000346
36	Bartonella henselae ATCC49882T var-2/ Houston-I	38323.5	fig|38323.53.peg.370	373601	373029	573	190	Peptidyl-prolyl cis-trans isomerase (EC 5.2.1.8)	PGF_09954313	PLF_773_00000345
36	Bartonella henselae ATCC49882T var-2/ Houston-I	38323.5	fig|38323.53.peg.371	374112	373591	522	173	Phosphopantetheine adenylyltransferase (EC 2.7.7.3)	PGF_04762552	PLF_773_00000147
36	Bartonella henselae ATCC49882T var-2/ Houston-I	38323.5	fig|38323.53.peg.372	376929	374134	2796	931	DNA gyrase subunit A (EC 5.99.1.3)	PGF_03272313	PLF_773_00000437
37	Bartonella henselae G-5436	38323.5	fig|38323.52.peg.375	373355	374569	1215	404	Isocitrate dehydrogenase [NADP] (EC 1.1.1.42)	PGF_00015699	PLF_773_00000192
37	Bartonella henselae G-5436	38323.5	fig|38323.52.peg.376	374686	376113	1428	475	Uncharacterized MFS-type transporter	PGF_09996723	PLF_773_00022280
37	Bartonella henselae G-5436	38323.5	fig|38323.52.peg.377	377348	376158	1191	396	Transport transmembrane protein	PGF_00900283	PLF_773_00005233
37	Bartonella henselae G-5436	38323.5	fig|38323.52.peg.378	379263	378145	1119	372	Queuine tRNA-ribosyltransferase (EC 2.4.2.29)	PGF_02061452	PLF_773_00000018
37	Bartonella henselae G-5436	38323.5	fig|38323.52.peg.379	380939	380427	513	170	Peptidyl-prolyl cis-trans isomerase (EC 5.2.1.8)	PGF_09954313	PLF_773_00000346
37	Bartonella henselae G-5436	38323.5	fig|38323.52.peg.380	381534	380962	573	190	Peptidyl-prolyl cis-trans isomerase (EC 5.2.1.8)	PGF_09954313	PLF_773_00000345
37	Bartonella henselae G-5436	38323.5	fig|38323.52.peg.381	382045	381524	522	173	Phosphopantetheine adenylyltransferase (EC 2.7.7.3)	PGF_04762552	PLF_773_00000147
37	Bartonella henselae G-5436	38323.5	fig|38323.52.peg.382	384862	382067	2796	931	DNA gyrase subunit A (EC 5.99.1.3)	PGF_03272313	PLF_773_00000437
38	Bartonella henselae Berlin-I	38323.5	fig|38323.51.peg.365	365423	366637	1215	404	Isocitrate dehydrogenase [NADP] (EC 1.1.1.42)	PGF_00015699	PLF_773_00000192
38	Bartonella henselae Berlin-I	38323.5	fig|38323.51.peg.366	366754	368181	1428	475	Uncharacterized MFS-type transporter	PGF_09996723	PLF_773_00022280
38	Bartonella henselae Berlin-I	38323.5	fig|38323.51.peg.367	369416	368226	1191	396	Transport transmembrane protein	PGF_00900283	PLF_773_00005233
38	Bartonella henselae Berlin-I	38323.5	fig|38323.51.peg.368	371331	370213	1119	372	Queuine tRNA-ribosyltransferase (EC 2.4.2.29)	PGF_02061452	PLF_773_00000018
38	Bartonella henselae Berlin-I	38323.5	fig|38323.51.peg.369	373007	372495	513	170	Peptidyl-prolyl cis-trans isomerase (EC 5.2.1.8)	PGF_09954313	PLF_773_00000346
38	Bartonella henselae Berlin-I	38323.5	fig|38323.51.peg.370	373602	373030	573	190	Peptidyl-prolyl cis-trans isomerase (EC 5.2.1.8)	PGF_09954313	PLF_773_00000345
38	Bartonella henselae Berlin-I	38323.5	fig|38323.51.peg.371	374113	373592	522	173	Phosphopantetheine adenylyltransferase (EC 2.7.7.3)	PGF_04762552	PLF_773_00000147
38	Bartonella henselae Berlin-I	38323.5	fig|38323.51.peg.372	376930	374135	2796	931	DNA gyrase subunit A (EC 5.99.1.3)	PGF_03272313	PLF_773_00000437
39	Bartonella henselae strain FDAARGOS_1462 strain Not applicable	38323.4	fig|38323.42.peg.539	538506	541301	2796	931	DNA gyrase subunit A (EC 5.99.1.3)	PGF_03272313	PLF_773_00000437
39	Bartonella henselae strain FDAARGOS_1462 strain Not applicable	38323.4	fig|38323.42.peg.540	541323	541844	522	173	Phosphopantetheine adenylyltransferase (EC 2.7.7.3)	PGF_04762552	PLF_773_00000147
39	Bartonella henselae strain FDAARGOS_1462 strain Not applicable	38323.4	fig|38323.42.peg.541	541834	542406	573	190	Peptidyl-prolyl cis-trans isomerase (EC 5.2.1.8)	PGF_09954313	PLF_773_00000345
39	Bartonella henselae strain FDAARGOS_1462 strain Not applicable	38323.4	fig|38323.42.peg.542	542429	542941	513	170	Peptidyl-prolyl cis-trans isomerase (EC 5.2.1.8)	PGF_09954313	PLF_773_00000346
39	Bartonella henselae strain FDAARGOS_1462 strain Not applicable	38323.4	fig|38323.42.peg.543	544105	545223	1119	372	Queuine tRNA-ribosyltransferase (EC 2.4.2.29)	PGF_02061452	PLF_773_00000018
39	Bartonella henselae strain FDAARGOS_1462 strain Not applicable	38323.4	fig|38323.42.peg.544	546020	547210	1191	396	Transport transmembrane protein	PGF_00900283	PLF_773_00005233
39	Bartonella henselae strain FDAARGOS_1462 strain Not applicable	38323.4	fig|38323.42.peg.545	548682	547255	1428	475	Uncharacterized MFS-type transporter	PGF_09996723	PLF_773_00022280
39	Bartonella henselae strain FDAARGOS_1462 strain Not applicable	38323.4	fig|38323.42.peg.546	550013	548799	1215	404	Isocitrate dehydrogenase [NADP] (EC 1.1.1.42)	PGF_00015699	PLF_773_00000192
40	Bartonella henselae strain Houston-I	38323.4	fig|38323.36.peg.1106	1134767	1135981	1215	404	Isocitrate dehydrogenase [NADP] (EC 1.1.1.42)	PGF_00015699	PLF_773_00000192
40	Bartonella henselae strain Houston-I	38323.4	fig|38323.36.peg.1107	1136098	1137525	1428	475	Uncharacterized MFS-type transporter	PGF_09996723	PLF_773_00022280
40	Bartonella henselae strain Houston-I	38323.4	fig|38323.36.peg.1108	1138760	1137570	1191	396	hypothetical protein	PGF_00900283	PLF_773_00005233
40	Bartonella henselae strain Houston-I	38323.4	fig|38323.36.peg.1109	1140675	1139557	1119	372	Queuine tRNA-ribosyltransferase (EC 2.4.2.29)	PGF_02061452	PLF_773_00000018
40	Bartonella henselae strain Houston-I	38323.4	fig|38323.36.peg.1110	1142351	1141839	513	170	Peptidyl-prolyl cis-trans isomerase (EC 5.2.1.8)	PGF_09954313	PLF_773_00000346
40	Bartonella henselae strain Houston-I	38323.4	fig|38323.36.peg.1111	1142946	1142374	573	190	Peptidyl-prolyl cis-trans isomerase (EC 5.2.1.8)	PGF_09954313	PLF_773_00000345
40	Bartonella henselae strain Houston-I	38323.4	fig|38323.36.peg.1112	1143457	1142936	522	173	Phosphopantetheine adenylyltransferase (EC 2.7.7.3)	PGF_04762552	PLF_773_00000147
40	Bartonella henselae strain Houston-I	38323.4	fig|38323.36.peg.1113	1146274	1143479	2796	931	DNA gyrase subunit A (EC 5.99.1.3)	PGF_03272313	PLF_773_00000437
41	Bartonella henselae str. Houston-1	283166	fig|283166.5.peg.1054	1111865	1113064	1200	399	Isocitrate dehydrogenase [NADP] (EC 1.1.1.42)	PGF_00015699	PLF_773_00000192
41	Bartonella henselae str. Houston-1	283166	fig|283166.5.peg.1055	1113181	1114608	1428	475	Uncharacterized MFS-type transporter	PGF_09996723	PLF_773_00022280
41	Bartonella henselae str. Houston-1	283166	fig|283166.5.peg.1056	1115843	1114653	1191	396	hypothetical protein	PGF_00900283	PLF_773_00005233
41	Bartonella henselae str. Houston-1	283166	fig|283166.5.peg.1057	1117758	1116640	1119	372	Queuine tRNA-ribosyltransferase (EC 2.4.2.29)	PGF_02061452	PLF_773_00000018
41	Bartonella henselae str. Houston-1	283166	fig|283166.5.peg.1058	1119434	1118922	513	170	Peptidyl-prolyl cis-trans isomerase (EC 5.2.1.8)	PGF_09954313	PLF_773_00000346
41	Bartonella henselae str. Houston-1	283166	fig|283166.5.peg.1059	1120029	1119457	573	190	Peptidyl-prolyl cis-trans isomerase (EC 5.2.1.8)	PGF_09954313	PLF_773_00000345
41	Bartonella henselae str. Houston-1	283166	fig|283166.5.peg.1060	1120540	1120019	522	173	Phosphopantetheine adenylyltransferase (EC 2.7.7.3)	PGF_04762552	PLF_773_00000147
41	Bartonella henselae str. Houston-1	283166	fig|283166.5.peg.1061	1123321	1120562	2760	919	DNA gyrase subunit A (EC 5.99.1.3)	PGF_03272313	PLF_773_00000437
42	Bartonella alsatica strain CIP 105477	52764.3	fig|52764.3.peg.167	189440	190654	1215	404	Isocitrate dehydrogenase [NADP] (EC 1.1.1.42)	PGF_00015699	PLF_773_00000192
42	Bartonella alsatica strain CIP 105477	52764.3	fig|52764.3.peg.168	190771	192189	1419	472	Uncharacterized MFS-type transporter	PGF_09996723	PLF_773_00018777
42	Bartonella alsatica strain CIP 105477	52764.3	fig|52764.3.peg.169	193444	192224	1221	406	hypothetical protein	PGF_00900283	PLF_773_00022185
42	Bartonella alsatica strain CIP 105477	52764.3	fig|52764.3.peg.170	195230	194112	1119	372	Queuine tRNA-ribosyltransferase (EC 2.4.2.29)	PGF_02061452	PLF_773_00000018
42	Bartonella alsatica strain CIP 105477	52764.3	fig|52764.3.peg.171	195450	195334	117	38	hypothetical protein
42	Bartonella alsatica strain CIP 105477	52764.3	fig|52764.3.peg.172	196300	195788	513	170	Peptidyl-prolyl cis-trans isomerase (EC 5.2.1.8)	PGF_09954313	PLF_773_00000346
42	Bartonella alsatica strain CIP 105477	52764.3	fig|52764.3.peg.173	196894	196307	588	195	Peptidyl-prolyl cis-trans isomerase (EC 5.2.1.8)	PGF_09954313	PLF_773_00000345
42	Bartonella alsatica strain CIP 105477	52764.3	fig|52764.3.peg.174	197405	196884	522	173	Phosphopantetheine adenylyltransferase (EC 2.7.7.3)	PGF_04762552	PLF_773_00000147
42	Bartonella alsatica strain CIP 105477	52764.3	fig|52764.3.peg.175	200204	197427	2778	925	DNA gyrase subunit A (EC 5.99.1.3)	PGF_03272313	PLF_773_00000437
43	Bartonella taylorii M1	33046.8	fig|33046.8.peg.563	571150	573930	2781	926	DNA gyrase subunit A (EC 5.99.1.3)	PGF_03272313	PLF_773_00000437
43	Bartonella taylorii M1	33046.8	fig|33046.8.peg.564	573951	574472	522	173	Phosphopantetheine adenylyltransferase (EC 2.7.7.3)	PGF_04762552	PLF_773_00000147
43	Bartonella taylorii M1	33046.8	fig|33046.8.peg.565	574462	575055	594	197	Peptidyl-prolyl cis-trans isomerase (EC 5.2.1.8)	PGF_09954313	PLF_773_00000345
43	Bartonella taylorii M1	33046.8	fig|33046.8.peg.566	575075	575587	513	170	Peptidyl-prolyl cis-trans isomerase (EC 5.2.1.8)	PGF_09954313	PLF_773_00000346
43	Bartonella taylorii M1	33046.8	fig|33046.8.peg.567	576546	577664	1119	372	Queuine tRNA-ribosyltransferase (EC 2.4.2.29)	PGF_02061452	PLF_773_00000018
43	Bartonella taylorii M1	33046.8	fig|33046.8.peg.568	578297	579547	1251	416	Transport transmembrane protein	PGF_00900283	PLF_773_00005233
43	Bartonella taylorii M1	33046.8	fig|33046.8.peg.569	580999	579572	1428	475	Uncharacterized MFS-type transporter	PGF_09996723	PLF_773_00018777
43	Bartonella taylorii M1	33046.8	fig|33046.8.peg.570	582335	581121	1215	404	Isocitrate dehydrogenase [NADP] (EC 1.1.1.42)	PGF_00015699	PLF_773_00000192
44	Bartonella taylorii IBS296	33046.7	fig|33046.7.peg.416	473568	474782	1215	404	Isocitrate dehydrogenase [NADP] (EC 1.1.1.42)	PGF_00015699	PLF_773_00000192
44	Bartonella taylorii IBS296	33046.7	fig|33046.7.peg.417	474904	476331	1428	475	Uncharacterized MFS-type transporter	PGF_09996723	PLF_773_00018777
44	Bartonella taylorii IBS296	33046.7	fig|33046.7.peg.418	477606	476356	1251	416	Transport transmembrane protein	PGF_00900283	PLF_773_00005233
44	Bartonella taylorii IBS296	33046.7	fig|33046.7.peg.419	479357	478239	1119	372	Queuine tRNA-ribosyltransferase (EC 2.4.2.29)	PGF_02061452	PLF_773_00000018
44	Bartonella taylorii IBS296	33046.7	fig|33046.7.peg.420	479670	479524	147	48	hypothetical protein
44	Bartonella taylorii IBS296	33046.7	fig|33046.7.peg.421	480828	480316	513	170	Peptidyl-prolyl cis-trans isomerase (EC 5.2.1.8)	PGF_09954313	PLF_773_00000346
44	Bartonella taylorii IBS296	33046.7	fig|33046.7.peg.422	481441	480848	594	197	Peptidyl-prolyl cis-trans isomerase (EC 5.2.1.8)	PGF_09954313	PLF_773_00000345
44	Bartonella taylorii IBS296	33046.7	fig|33046.7.peg.423	481952	481431	522	173	Phosphopantetheine adenylyltransferase (EC 2.7.7.3)	PGF_04762552	PLF_773_00000147
44	Bartonella taylorii IBS296	33046.7	fig|33046.7.peg.424	484753	481973	2781	926	DNA gyrase subunit A (EC 5.99.1.3)	PGF_03272313	PLF_773_00000437
45	Bartonella vinsonii strain NCTC12905	33047.3	fig|33047.3.peg.1237	1237770	1238984	1215	404	Isocitrate dehydrogenase [NADP] (EC 1.1.1.42)	PGF_00015699	PLF_773_00000192
45	Bartonella vinsonii strain NCTC12905	33047.3	fig|33047.3.peg.1238	1239106	1240533	1428	475	Uncharacterized MFS-type transporter	PGF_09996723	PLF_773_00018777
45	Bartonella vinsonii strain NCTC12905	33047.3	fig|33047.3.peg.1239	1241785	1240577	1209	402	Transport transmembrane protein	PGF_00900283	PLF_773_00005233
45	Bartonella vinsonii strain NCTC12905	33047.3	fig|33047.3.peg.1240	1243593	1242475	1119	372	Queuine tRNA-ribosyltransferase (EC 2.4.2.29)	PGF_02061452	PLF_773_00000018
45	Bartonella vinsonii strain NCTC12905	33047.3	fig|33047.3.peg.1241	1244313	1244432	120	39	hypothetical protein
45	Bartonella vinsonii strain NCTC12905	33047.3	fig|33047.3.peg.1242	1245138	1244623	516	171	Peptidyl-prolyl cis-trans isomerase (EC 5.2.1.8)	PGF_09954313	PLF_773_00000346
45	Bartonella vinsonii strain NCTC12905	33047.3	fig|33047.3.peg.1243	1245751	1245158	594	197	Peptidyl-prolyl cis-trans isomerase (EC 5.2.1.8)	PGF_09954313	PLF_773_00000345
45	Bartonella vinsonii strain NCTC12905	33047.3	fig|33047.3.peg.1244	1246259	1245741	519	172	Phosphopantetheine adenylyltransferase (EC 2.7.7.3)	PGF_04762552	PLF_773_00000147
45	Bartonella vinsonii strain NCTC12905	33047.3	fig|33047.3.peg.1245	1249061	1246284	2778	925	DNA gyrase subunit A (EC 5.99.1.3)	PGF_03272313	PLF_773_00000437
46	Bartonella vinsonii subsp. berkhoffii str. Winnie	1.0945e+06	fig|1094497.3.peg.1024	1053247	1054461	1215	404	Isocitrate dehydrogenase [NADP] (EC 1.1.1.42)	PGF_00015699	PLF_773_00000192
46	Bartonella vinsonii subsp. berkhoffii str. Winnie	1.0945e+06	fig|1094497.3.peg.1025	1054583	1056010	1428	475	Uncharacterized MFS-type transporter	PGF_09996723	PLF_773_00018777
46	Bartonella vinsonii subsp. berkhoffii str. Winnie	1.0945e+06	fig|1094497.3.peg.1026	1057262	1056054	1209	402	hypothetical protein	PGF_00900283	PLF_773_00005233
46	Bartonella vinsonii subsp. berkhoffii str. Winnie	1.0945e+06	fig|1094497.3.peg.1027	1059068	1057950	1119	372	Queuine tRNA-ribosyltransferase (EC 2.4.2.29)	PGF_02061452	PLF_773_00000018
46	Bartonella vinsonii subsp. berkhoffii str. Winnie	1.0945e+06	fig|1094497.3.peg.1028	1060352	1059834	519	172	Peptidyl-prolyl cis-trans isomerase (EC 5.2.1.8)	PGF_09954313	PLF_773_00000346
46	Bartonella vinsonii subsp. berkhoffii str. Winnie	1.0945e+06	fig|1094497.3.peg.1029	1060965	1060372	594	197	Peptidyl-prolyl cis-trans isomerase (EC 5.2.1.8)	PGF_09954313	PLF_773_00000345
46	Bartonella vinsonii subsp. berkhoffii str. Winnie	1.0945e+06	fig|1094497.3.peg.1030	1061473	1060955	519	172	Phosphopantetheine adenylyltransferase (EC 2.7.7.3)	PGF_04762552	PLF_773_00000147
46	Bartonella vinsonii subsp. berkhoffii str. Winnie	1.0945e+06	fig|1094497.3.peg.1031	1064278	1061492	2787	928	DNA gyrase subunit A (EC 5.99.1.3)	PGF_03272313	PLF_773_00000437
47	Bartonella grahamii as4aup	634504	fig|634504.3.peg.1267	1382322	1383536	1215	404	Isocitrate dehydrogenase [NADP] (EC 1.1.1.42)	PGF_00015699	PLF_773_00000192
47	Bartonella grahamii as4aup	634504	fig|634504.3.peg.1268	1383658	1385085	1428	475	Uncharacterized MFS-type transporter	PGF_09996723	PLF_773_00018777
47	Bartonella grahamii as4aup	634504	fig|634504.3.peg.1269	1386328	1385129	1200	399	Uncharacterized MFS-type transporter	PGF_09996723	PLF_773_00005488
47	Bartonella grahamii as4aup	634504	fig|634504.3.peg.1270	1388661	1387543	1119	372	Queuine tRNA-ribosyltransferase (EC 2.4.2.29)	PGF_02061452	PLF_773_00000018
47	Bartonella grahamii as4aup	634504	fig|634504.3.peg.1271	1389682	1389804	123	40	hypothetical protein	PGF_07490153	PLF_773_00002390
47	Bartonella grahamii as4aup	634504	fig|634504.3.peg.1272	1390622	1390110	513	170	Peptidyl-prolyl cis-trans isomerase (EC 5.2.1.8)	PGF_09954313	PLF_773_00000346
47	Bartonella grahamii as4aup	634504	fig|634504.3.peg.1273	1391234	1390641	594	197	Peptidyl-prolyl cis-trans isomerase (EC 5.2.1.8)	PGF_09954313	PLF_773_00000345
47	Bartonella grahamii as4aup	634504	fig|634504.3.peg.1274	1391743	1391237	507	168	Phosphopantetheine adenylyltransferase (EC 2.7.7.3)	PGF_04762552	PLF_773_00000147
47	Bartonella grahamii as4aup	634504	fig|634504.3.peg.1275	1394551	1391768	2784	927	DNA gyrase subunit A (EC 5.99.1.3)	PGF_03272313	PLF_773_00000437
48	Bartonella tribocorum strain BM1374166	85701.4	fig|85701.4.peg.1499	1520474	1520181	294	97	hypothetical protein	PGF_00203503	PLF_773_00001455
48	Bartonella tribocorum strain BM1374166	85701.4	fig|85701.4.peg.1500	1520607	1521158	552	183	hypothetical protein	PGF_07753334	PLF_773_00000921
48	Bartonella tribocorum strain BM1374166	85701.4	fig|85701.4.peg.1501	1521376	1521236	141	46	hypothetical protein	PGF_00900208	PLF_773_00001663
48	Bartonella tribocorum strain BM1374166	85701.4	fig|85701.4.peg.1502	1521622	1522368	747	248	Uncharacterized MFS-type transporter	PGF_09996723	PLF_773_00018777
48	Bartonella tribocorum strain BM1374166	85701.4	fig|85701.4.peg.1503	1523612	1522413	1200	399	Uncharacterized MFS-type transporter	PGF_09996723	PLF_773_00005488
48	Bartonella tribocorum strain BM1374166	85701.4	fig|85701.4.peg.1504	1524088	1523948	141	46	hypothetical protein	PGF_04601643	PLF_773_00014392
48	Bartonella tribocorum strain BM1374166	85701.4	fig|85701.4.peg.1505	1525922	1524804	1119	372	Queuine tRNA-ribosyltransferase (EC 2.4.2.29)	PGF_02061452	PLF_773_00000018
48	Bartonella tribocorum strain BM1374166	85701.4	fig|85701.4.peg.1506	1527070	1527258	189	62	hypothetical protein	PGF_07490153	PLF_773_00000010
48	Bartonella tribocorum strain BM1374166	85701.4	fig|85701.4.peg.1507	1527317	1527445	129	42	hypothetical protein	PGF_08225224	PLF_773_00001876
48	Bartonella tribocorum strain BM1374166	85701.4	fig|85701.4.peg.1508	1527779	1527889	111	36	hypothetical protein	PGF_04923490	PLF_773_00014472
48	Bartonella tribocorum strain BM1374166	85701.4	fig|85701.4.peg.1509	1528420	1527908	513	170	Peptidyl-prolyl cis-trans isomerase (EC 5.2.1.8)	PGF_09954313	PLF_773_00000346
48	Bartonella tribocorum strain BM1374166	85701.4	fig|85701.4.peg.1510	1529041	1528439	603	200	Peptidyl-prolyl cis-trans isomerase (EC 5.2.1.8)	PGF_09954313	PLF_773_00000345
48	Bartonella tribocorum strain BM1374166	85701.4	fig|85701.4.peg.1511	1529550	1529044	507	168	Phosphopantetheine adenylyltransferase (EC 2.7.7.3)	PGF_04762552	PLF_773_00000147
48	Bartonella tribocorum strain BM1374166	85701.4	fig|85701.4.peg.1512	1532358	1529575	2784	927	DNA gyrase subunit A (EC 5.99.1.3)	PGF_03272313	PLF_773_00000437
49	Bartonella tribocorum CIP 105476	382640	fig|382640.5.peg.1469	1519937	1519452	486	161	hypothetical protein	PGF_00203503	PLF_773_00001455
49	Bartonella tribocorum CIP 105476	382640	fig|382640.5.peg.1470	1520129	1520428	300	99	hypothetical protein	PGF_07753334	PLF_773_00000921
49	Bartonella tribocorum CIP 105476	382640	fig|382640.5.peg.1471	1520649	1520506	144	47	hypothetical protein	PGF_00900208	PLF_773_00001663
49	Bartonella tribocorum CIP 105476	382640	fig|382640.5.peg.1472	1520895	1521641	747	248	Uncharacterized MFS-type transporter	PGF_09996723	PLF_773_00018777
49	Bartonella tribocorum CIP 105476	382640	fig|382640.5.peg.1473	1522885	1521686	1200	399	Uncharacterized MFS-type transporter	PGF_09996723	PLF_773_00005488
49	Bartonella tribocorum CIP 105476	382640	fig|382640.5.peg.1474	1525198	1524077	1122	373	Queuine tRNA-ribosyltransferase (EC 2.4.2.29)	PGF_02061452	PLF_773_00000018
49	Bartonella tribocorum CIP 105476	382640	fig|382640.5.peg.1475	1526343	1526531	189	62	hypothetical protein	PGF_07490153	PLF_773_00000010
49	Bartonella tribocorum CIP 105476	382640	fig|382640.5.peg.1476	1526590	1526718	129	42	hypothetical protein	PGF_08225224	PLF_773_00001876
49	Bartonella tribocorum CIP 105476	382640	fig|382640.5.peg.1477	1527693	1527181	513	170	Peptidyl-prolyl cis-trans isomerase (EC 5.2.1.8)	PGF_09954313	PLF_773_00000346
49	Bartonella tribocorum CIP 105476	382640	fig|382640.5.peg.1478	1528314	1527712	603	200	Peptidyl-prolyl cis-trans isomerase (EC 5.2.1.8)	PGF_09954313	PLF_773_00000345
49	Bartonella tribocorum CIP 105476	382640	fig|382640.5.peg.1479	1528823	1528317	507	168	Phosphopantetheine adenylyltransferase (EC 2.7.7.3)	PGF_04762552	PLF_773_00000147
49	Bartonella tribocorum CIP 105476	382640	fig|382640.5.peg.1480	1531631	1528848	2784	927	DNA gyrase subunit A (EC 5.99.1.3)	PGF_03272313	PLF_773_00000437
50	Bartonella kosoyi Tel Aviv	2.13396e+06	fig|2133959.4.peg.926	893893	896670	2778	925	DNA gyrase subunit A (EC 5.99.1.3)	PGF_03272313	PLF_773_00000437
50	Bartonella kosoyi Tel Aviv	2.13396e+06	fig|2133959.4.peg.927	896695	897192	498	165	Phosphopantetheine adenylyltransferase (EC 2.7.7.3)	PGF_04762552	PLF_773_00000147
50	Bartonella kosoyi Tel Aviv	2.13396e+06	fig|2133959.4.peg.928	897202	897807	606	201	Peptidyl-prolyl cis-trans isomerase (EC 5.2.1.8)	PGF_09954313	PLF_773_00000345
50	Bartonella kosoyi Tel Aviv	2.13396e+06	fig|2133959.4.peg.929	897825	898337	513	170	Peptidyl-prolyl cis-trans isomerase (EC 5.2.1.8)	PGF_09954313	PLF_773_00000346
50	Bartonella kosoyi Tel Aviv	2.13396e+06	fig|2133959.4.peg.930	898569	898682	114	37	hypothetical protein	PGF_07526178	PLF_773_00020260
50	Bartonella kosoyi Tel Aviv	2.13396e+06	fig|2133959.4.peg.931	899270	899148	123	40	hypothetical protein
50	Bartonella kosoyi Tel Aviv	2.13396e+06	fig|2133959.4.peg.932	899808	900926	1119	372	Queuine tRNA-ribosyltransferase (EC 2.4.2.29)	PGF_02061452	PLF_773_00000018
50	Bartonella kosoyi Tel Aviv	2.13396e+06	fig|2133959.4.peg.933	902136	903335	1200	399	Uncharacterized MFS-type transporter	PGF_09996723	PLF_773_00005488
50	Bartonella kosoyi Tel Aviv	2.13396e+06	fig|2133959.4.peg.934	904806	903379	1428	475	Uncharacterized MFS-type transporter	PGF_09996723	PLF_773_00018777
50	Bartonella kosoyi Tel Aviv	2.13396e+06	fig|2133959.4.peg.935	906139	904925	1215	404	Isocitrate dehydrogenase [NADP] (EC 1.1.1.42)	PGF_00015699	PLF_773_00000192
51	Bartonella elizabethae strain NCTC12898	807.5	fig|807.5.peg.979	1011325	1012539	1215	404	Isocitrate dehydrogenase [NADP] (EC 1.1.1.42)	PGF_00015699	PLF_773_00000192
51	Bartonella elizabethae strain NCTC12898	807.5	fig|807.5.peg.980	1012656	1014086	1431	476	Uncharacterized MFS-type transporter	PGF_09996723	PLF_773_00018777
51	Bartonella elizabethae strain NCTC12898	807.5	fig|807.5.peg.981	1015329	1014130	1200	399	Uncharacterized MFS-type transporter	PGF_09996723	PLF_773_00005488
51	Bartonella elizabethae strain NCTC12898	807.5	fig|807.5.peg.982	1015459	1015334	126	41	hypothetical protein
51	Bartonella elizabethae strain NCTC12898	807.5	fig|807.5.peg.983	1016737	1016201	537	178	Queuine tRNA-ribosyltransferase (EC 2.4.2.29)	PGF_02061452	PLF_773_00000018
51	Bartonella elizabethae strain NCTC12898	807.5	fig|807.5.peg.984	1017318	1016734	585	194	Queuine tRNA-ribosyltransferase (EC 2.4.2.29)	PGF_02061452	PLF_773_00000018
51	Bartonella elizabethae strain NCTC12898	807.5	fig|807.5.peg.985	1018270	1018124	147	48	hypothetical protein
51	Bartonella elizabethae strain NCTC12898	807.5	fig|807.5.peg.986	1018550	1018437	114	37	hypothetical protein	PGF_07526178	PLF_773_00020260
51	Bartonella elizabethae strain NCTC12898	807.5	fig|807.5.peg.987	1019294	1018782	513	170	Peptidyl-prolyl cis-trans isomerase (EC 5.2.1.8)	PGF_09954313	PLF_773_00000346
51	Bartonella elizabethae strain NCTC12898	807.5	fig|807.5.peg.988	1019908	1019312	597	198	Peptidyl-prolyl cis-trans isomerase (EC 5.2.1.8)	PGF_09954313	PLF_773_00000345
51	Bartonella elizabethae strain NCTC12898	807.5	fig|807.5.peg.989	1020415	1019918	498	165	Phosphopantetheine adenylyltransferase (EC 2.7.7.3)	PGF_04762552	PLF_773_00000147
51	Bartonella elizabethae strain NCTC12898	807.5	fig|807.5.peg.990	1023217	1020440	2778	925	DNA gyrase subunit A (EC 5.99.1.3)	PGF_03272313	PLF_773_00000437
52	Bartonella krasnovii 84B_2	2.26728e+06	fig|2267275.16.peg.730	829852	832635	2784	927	DNA gyrase subunit A (EC 5.99.1.3)	PGF_03272313	PLF_773_00000437
52	Bartonella krasnovii 84B_2	2.26728e+06	fig|2267275.16.peg.731	832657	833178	522	173	Phosphopantetheine adenylyltransferase (EC 2.7.7.3)	PGF_04762552	PLF_773_00000147
52	Bartonella krasnovii 84B_2	2.26728e+06	fig|2267275.16.peg.732	833168	833761	594	197	Peptidyl-prolyl cis-trans isomerase (EC 5.2.1.8)	PGF_09954313	PLF_773_00000345
52	Bartonella krasnovii 84B_2	2.26728e+06	fig|2267275.16.peg.733	833781	834293	513	170	Peptidyl-prolyl cis-trans isomerase (EC 5.2.1.8)	PGF_09954313	PLF_773_00000346
52	Bartonella krasnovii 84B_2	2.26728e+06	fig|2267275.16.peg.734	834461	834348	114	37	hypothetical protein
52	Bartonella krasnovii 84B_2	2.26728e+06	fig|2267275.16.peg.735	835370	836488	1119	372	Queuine tRNA-ribosyltransferase (EC 2.4.2.29)	PGF_02061452	PLF_773_00000018
52	Bartonella krasnovii 84B_2	2.26728e+06	fig|2267275.16.peg.736	837682	838881	1200	399	Uncharacterized MFS-type transporter	PGF_09996723	PLF_773_00005488
52	Bartonella krasnovii 84B_2	2.26728e+06	fig|2267275.16.peg.737	840350	838920	1431	476	Uncharacterized MFS-type transporter	PGF_09996723	PLF_773_00018777
52	Bartonella krasnovii 84B_2	2.26728e+06	fig|2267275.16.peg.738	841681	840467	1215	404	Isocitrate dehydrogenase [NADP] (EC 1.1.1.42)	PGF_00015699	PLF_773_00000192
53	Bartonella krasnovii 75A_1b	2.26728e+06	fig|2267275.9.peg.901	995262	996476	1215	404	Isocitrate dehydrogenase [NADP] (EC 1.1.1.42)	PGF_00015699	PLF_773_00000192
53	Bartonella krasnovii 75A_1b	2.26728e+06	fig|2267275.9.peg.902	996593	998023	1431	476	Uncharacterized MFS-type transporter	PGF_09996723	PLF_773_00018777
53	Bartonella krasnovii 75A_1b	2.26728e+06	fig|2267275.9.peg.903	999261	998062	1200	399	Uncharacterized MFS-type transporter	PGF_09996723	PLF_773_00005488
53	Bartonella krasnovii 75A_1b	2.26728e+06	fig|2267275.9.peg.904	1001572	1000454	1119	372	Queuine tRNA-ribosyltransferase (EC 2.4.2.29)	PGF_02061452	PLF_773_00000018
53	Bartonella krasnovii 75A_1b	2.26728e+06	fig|2267275.9.peg.905	1002469	1002582	114	37	hypothetical protein
53	Bartonella krasnovii 75A_1b	2.26728e+06	fig|2267275.9.peg.906	1003149	1002637	513	170	Peptidyl-prolyl cis-trans isomerase (EC 5.2.1.8)	PGF_09954313	PLF_773_00000346
53	Bartonella krasnovii 75A_1b	2.26728e+06	fig|2267275.9.peg.907	1003666	1003169	498	165	Peptidyl-prolyl cis-trans isomerase (EC 5.2.1.8)	PGF_09954313	PLF_773_00000345
53	Bartonella krasnovii 75A_1b	2.26728e+06	fig|2267275.9.peg.908	1004273	1003752	522	173	Phosphopantetheine adenylyltransferase (EC 2.7.7.3)	PGF_04762552	PLF_773_00000147
53	Bartonella krasnovii 75A_1b	2.26728e+06	fig|2267275.9.peg.909	1007078	1004295	2784	927	DNA gyrase subunit A (EC 5.99.1.3)	PGF_03272313	PLF_773_00000437
54	Bartonella krasnovii B1_2_M1	2.26728e+06	fig|2267275.7.peg.1150	1127738	1128952	1215	404	Isocitrate dehydrogenase [NADP] (EC 1.1.1.42)	PGF_00015699	PLF_773_00000192
54	Bartonella krasnovii B1_2_M1	2.26728e+06	fig|2267275.7.peg.1151	1129069	1130499	1431	476	Uncharacterized MFS-type transporter	PGF_09996723	PLF_773_00018777
54	Bartonella krasnovii B1_2_M1	2.26728e+06	fig|2267275.7.peg.1152	1131737	1130538	1200	399	Uncharacterized MFS-type transporter	PGF_09996723	PLF_773_00005488
54	Bartonella krasnovii B1_2_M1	2.26728e+06	fig|2267275.7.peg.1153	1134035	1132917	1119	372	Queuine tRNA-ribosyltransferase (EC 2.4.2.29)	PGF_02061452	PLF_773_00000018
54	Bartonella krasnovii B1_2_M1	2.26728e+06	fig|2267275.7.peg.1154	1135612	1135100	513	170	Peptidyl-prolyl cis-trans isomerase (EC 5.2.1.8)	PGF_09954313	PLF_773_00000346
54	Bartonella krasnovii B1_2_M1	2.26728e+06	fig|2267275.7.peg.1155	1136225	1135632	594	197	Peptidyl-prolyl cis-trans isomerase (EC 5.2.1.8)	PGF_09954313	PLF_773_00000345
54	Bartonella krasnovii B1_2_M1	2.26728e+06	fig|2267275.7.peg.1156	1136736	1136215	522	173	Phosphopantetheine adenylyltransferase (EC 2.7.7.3)	PGF_04762552	PLF_773_00000147
54	Bartonella krasnovii B1_2_M1	2.26728e+06	fig|2267275.7.peg.1157	1139541	1136758	2784	927	DNA gyrase subunit A (EC 5.99.1.3)	PGF_03272313	PLF_773_00000437
55	Bartonella krasnovii OE 1-1	2.26728e+06	fig|2267275.17.peg.722	792438	795221	2784	927	DNA gyrase subunit A (EC 5.99.1.3)	PGF_03272313	PLF_773_00000437
55	Bartonella krasnovii OE 1-1	2.26728e+06	fig|2267275.17.peg.723	795243	795764	522	173	Phosphopantetheine adenylyltransferase (EC 2.7.7.3)	PGF_04762552	PLF_773_00000147
55	Bartonella krasnovii OE 1-1	2.26728e+06	fig|2267275.17.peg.724	795754	796347	594	197	Peptidyl-prolyl cis-trans isomerase (EC 5.2.1.8)	PGF_09954313	PLF_773_00000345
55	Bartonella krasnovii OE 1-1	2.26728e+06	fig|2267275.17.peg.725	796367	796879	513	170	Peptidyl-prolyl cis-trans isomerase (EC 5.2.1.8)	PGF_09954313	PLF_773_00000346
55	Bartonella krasnovii OE 1-1	2.26728e+06	fig|2267275.17.peg.726	797047	796934	114	37	hypothetical protein
55	Bartonella krasnovii OE 1-1	2.26728e+06	fig|2267275.17.peg.727	797943	799061	1119	372	Queuine tRNA-ribosyltransferase (EC 2.4.2.29)	PGF_02061452	PLF_773_00000018
55	Bartonella krasnovii OE 1-1	2.26728e+06	fig|2267275.17.peg.728	800255	801454	1200	399	Uncharacterized MFS-type transporter	PGF_09996723	PLF_773_00005488
55	Bartonella krasnovii OE 1-1	2.26728e+06	fig|2267275.17.peg.729	802923	801493	1431	476	Uncharacterized MFS-type transporter	PGF_09996723	PLF_773_00018777
55	Bartonella krasnovii OE 1-1	2.26728e+06	fig|2267275.17.peg.730	804254	803040	1215	404	Isocitrate dehydrogenase [NADP] (EC 1.1.1.42)	PGF_00015699	PLF_773_00000192
56	Bartonella krasnovii 36C_7b	2.26728e+06	fig|2267275.14.peg.752	804955	807738	2784	927	DNA gyrase subunit A (EC 5.99.1.3)	PGF_03272313	PLF_773_00000437
56	Bartonella krasnovii 36C_7b	2.26728e+06	fig|2267275.14.peg.753	807760	808281	522	173	Phosphopantetheine adenylyltransferase (EC 2.7.7.3)	PGF_04762552	PLF_773_00000147
56	Bartonella krasnovii 36C_7b	2.26728e+06	fig|2267275.14.peg.754	808271	808864	594	197	Peptidyl-prolyl cis-trans isomerase (EC 5.2.1.8)	PGF_09954313	PLF_773_00000345
56	Bartonella krasnovii 36C_7b	2.26728e+06	fig|2267275.14.peg.755	808884	809396	513	170	Peptidyl-prolyl cis-trans isomerase (EC 5.2.1.8)	PGF_09954313	PLF_773_00000346
56	Bartonella krasnovii 36C_7b	2.26728e+06	fig|2267275.14.peg.756	810460	811578	1119	372	Queuine tRNA-ribosyltransferase (EC 2.4.2.29)	PGF_02061452	PLF_773_00000018
56	Bartonella krasnovii 36C_7b	2.26728e+06	fig|2267275.14.peg.757	812772	813971	1200	399	Uncharacterized MFS-type transporter	PGF_09996723	PLF_773_00005488
56	Bartonella krasnovii 36C_7b	2.26728e+06	fig|2267275.14.peg.758	815440	814010	1431	476	Uncharacterized MFS-type transporter	PGF_09996723	PLF_773_00018777
56	Bartonella krasnovii 36C_7b	2.26728e+06	fig|2267275.14.peg.759	816771	815557	1215	404	Isocitrate dehydrogenase [NADP] (EC 1.1.1.42)	PGF_00015699	PLF_773_00000192
57	Bartonella krasnovii 90B_7	2.26728e+06	fig|2267275.15.peg.982	1073703	1074917	1215	404	Isocitrate dehydrogenase [NADP] (EC 1.1.1.42)	PGF_00015699	PLF_773_00000192
57	Bartonella krasnovii 90B_7	2.26728e+06	fig|2267275.15.peg.983	1075034	1076464	1431	476	Uncharacterized MFS-type transporter	PGF_09996723	PLF_773_00018777
57	Bartonella krasnovii 90B_7	2.26728e+06	fig|2267275.15.peg.984	1077702	1076503	1200	399	Uncharacterized MFS-type transporter	PGF_09996723	PLF_773_00005488
57	Bartonella krasnovii 90B_7	2.26728e+06	fig|2267275.15.peg.985	1080013	1078895	1119	372	Queuine tRNA-ribosyltransferase (EC 2.4.2.29)	PGF_02061452	PLF_773_00000018
57	Bartonella krasnovii 90B_7	2.26728e+06	fig|2267275.15.peg.986	1080910	1081023	114	37	hypothetical protein
57	Bartonella krasnovii 90B_7	2.26728e+06	fig|2267275.15.peg.987	1081590	1081078	513	170	Peptidyl-prolyl cis-trans isomerase (EC 5.2.1.8)	PGF_09954313	PLF_773_00000346
57	Bartonella krasnovii 90B_7	2.26728e+06	fig|2267275.15.peg.988	1082107	1081610	498	165	Peptidyl-prolyl cis-trans isomerase (EC 5.2.1.8)	PGF_09954313	PLF_773_00000345
57	Bartonella krasnovii 90B_7	2.26728e+06	fig|2267275.15.peg.989	1082714	1082193	522	173	Phosphopantetheine adenylyltransferase (EC 2.7.7.3)	PGF_04762552	PLF_773_00000147
57	Bartonella krasnovii 90B_7	2.26728e+06	fig|2267275.15.peg.990	1085519	1082736	2784	927	DNA gyrase subunit A (EC 5.99.1.3)	PGF_03272313	PLF_773_00000437
58	Bartonella krasnovii B9_5	2.26728e+06	fig|2267275.8.peg.702	750767	753550	2784	927	DNA gyrase subunit A (EC 5.99.1.3)	PGF_03272313	PLF_773_00000437
58	Bartonella krasnovii B9_5	2.26728e+06	fig|2267275.8.peg.703	753572	754093	522	173	Phosphopantetheine adenylyltransferase (EC 2.7.7.3)	PGF_04762552	PLF_773_00000147
58	Bartonella krasnovii B9_5	2.26728e+06	fig|2267275.8.peg.704	754083	754676	594	197	Peptidyl-prolyl cis-trans isomerase (EC 5.2.1.8)	PGF_09954313	PLF_773_00000345
58	Bartonella krasnovii B9_5	2.26728e+06	fig|2267275.8.peg.705	754696	755208	513	170	Peptidyl-prolyl cis-trans isomerase (EC 5.2.1.8)	PGF_09954313	PLF_773_00000346
58	Bartonella krasnovii B9_5	2.26728e+06	fig|2267275.8.peg.706	755376	755263	114	37	hypothetical protein
58	Bartonella krasnovii B9_5	2.26728e+06	fig|2267275.8.peg.707	756273	757391	1119	372	Queuine tRNA-ribosyltransferase (EC 2.4.2.29)	PGF_02061452	PLF_773_00000018
58	Bartonella krasnovii B9_5	2.26728e+06	fig|2267275.8.peg.708	758585	759784	1200	399	Uncharacterized MFS-type transporter	PGF_09996723	PLF_773_00005488
58	Bartonella krasnovii B9_5	2.26728e+06	fig|2267275.8.peg.709	761253	759823	1431	476	Uncharacterized MFS-type transporter	PGF_09996723	PLF_773_00018777
58	Bartonella krasnovii B9_5	2.26728e+06	fig|2267275.8.peg.710	762584	761370	1215	404	Isocitrate dehydrogenase [NADP] (EC 1.1.1.42)	PGF_00015699	PLF_773_00000192
59	Bartonella krasnovii B51_4	2.26728e+06	fig|2267275.6.peg.1052	1094900	1096114	1215	404	Isocitrate dehydrogenase [NADP] (EC 1.1.1.42)	PGF_00015699	PLF_773_00000192
59	Bartonella krasnovii B51_4	2.26728e+06	fig|2267275.6.peg.1053	1096231	1097661	1431	476	Uncharacterized MFS-type transporter	PGF_09996723	PLF_773_00018777
59	Bartonella krasnovii B51_4	2.26728e+06	fig|2267275.6.peg.1054	1098899	1097700	1200	399	Uncharacterized MFS-type transporter	PGF_09996723	PLF_773_00005488
59	Bartonella krasnovii B51_4	2.26728e+06	fig|2267275.6.peg.1055	1101211	1100093	1119	372	Queuine tRNA-ribosyltransferase (EC 2.4.2.29)	PGF_02061452	PLF_773_00000018
59	Bartonella krasnovii B51_4	2.26728e+06	fig|2267275.6.peg.1056	1102107	1102220	114	37	hypothetical protein
59	Bartonella krasnovii B51_4	2.26728e+06	fig|2267275.6.peg.1057	1102787	1102275	513	170	Peptidyl-prolyl cis-trans isomerase (EC 5.2.1.8)	PGF_09954313	PLF_773_00000346
59	Bartonella krasnovii B51_4	2.26728e+06	fig|2267275.6.peg.1058	1103400	1102807	594	197	Peptidyl-prolyl cis-trans isomerase (EC 5.2.1.8)	PGF_09954313	PLF_773_00000345
59	Bartonella krasnovii B51_4	2.26728e+06	fig|2267275.6.peg.1059	1103911	1103390	522	173	Phosphopantetheine adenylyltransferase (EC 2.7.7.3)	PGF_04762552	PLF_773_00000147
59	Bartonella krasnovii B51_4	2.26728e+06	fig|2267275.6.peg.1060	1106716	1103933	2784	927	DNA gyrase subunit A (EC 5.99.1.3)	PGF_03272313	PLF_773_00000437
60	Bartonella krasnovii B71_4	2.26728e+06	fig|2267275.5.peg.909	990117	991331	1215	404	Isocitrate dehydrogenase [NADP] (EC 1.1.1.42)	PGF_00015699	PLF_773_00000192
60	Bartonella krasnovii B71_4	2.26728e+06	fig|2267275.5.peg.910	991448	992878	1431	476	Uncharacterized MFS-type transporter	PGF_09996723	PLF_773_00018777
60	Bartonella krasnovii B71_4	2.26728e+06	fig|2267275.5.peg.911	994116	992917	1200	399	Uncharacterized MFS-type transporter	PGF_09996723	PLF_773_00005488
60	Bartonella krasnovii B71_4	2.26728e+06	fig|2267275.5.peg.912	996428	995310	1119	372	Queuine tRNA-ribosyltransferase (EC 2.4.2.29)	PGF_02061452	PLF_773_00000018
60	Bartonella krasnovii B71_4	2.26728e+06	fig|2267275.5.peg.913	997324	997437	114	37	hypothetical protein
60	Bartonella krasnovii B71_4	2.26728e+06	fig|2267275.5.peg.914	998004	997492	513	170	Peptidyl-prolyl cis-trans isomerase (EC 5.2.1.8)	PGF_09954313	PLF_773_00000346
60	Bartonella krasnovii B71_4	2.26728e+06	fig|2267275.5.peg.915	998521	998024	498	165	Peptidyl-prolyl cis-trans isomerase (EC 5.2.1.8)	PGF_09954313	PLF_773_00000345
60	Bartonella krasnovii B71_4	2.26728e+06	fig|2267275.5.peg.916	999128	998607	522	173	Phosphopantetheine adenylyltransferase (EC 2.7.7.3)	PGF_04762552	PLF_773_00000147
60	Bartonella krasnovii B71_4	2.26728e+06	fig|2267275.5.peg.917	1001933	999150	2784	927	DNA gyrase subunit A (EC 5.99.1.3)	PGF_03272313	PLF_773_00000437
61	Bartonella krasnovii B60_6	2.26728e+06	fig|2267275.4.peg.1033	1082833	1084047	1215	404	Isocitrate dehydrogenase [NADP] (EC 1.1.1.42)	PGF_00015699	PLF_773_00000192
61	Bartonella krasnovii B60_6	2.26728e+06	fig|2267275.4.peg.1034	1084164	1085594	1431	476	Uncharacterized MFS-type transporter	PGF_09996723	PLF_773_00018777
61	Bartonella krasnovii B60_6	2.26728e+06	fig|2267275.4.peg.1035	1086832	1085633	1200	399	Uncharacterized MFS-type transporter	PGF_09996723	PLF_773_00005488
61	Bartonella krasnovii B60_6	2.26728e+06	fig|2267275.4.peg.1036	1089144	1088026	1119	372	Queuine tRNA-ribosyltransferase (EC 2.4.2.29)	PGF_02061452	PLF_773_00000018
61	Bartonella krasnovii B60_6	2.26728e+06	fig|2267275.4.peg.1037	1090720	1090208	513	170	Peptidyl-prolyl cis-trans isomerase (EC 5.2.1.8)	PGF_09954313	PLF_773_00000346
61	Bartonella krasnovii B60_6	2.26728e+06	fig|2267275.4.peg.1038	1091333	1090740	594	197	Peptidyl-prolyl cis-trans isomerase (EC 5.2.1.8)	PGF_09954313	PLF_773_00000345
61	Bartonella krasnovii B60_6	2.26728e+06	fig|2267275.4.peg.1039	1091844	1091323	522	173	Phosphopantetheine adenylyltransferase (EC 2.7.7.3)	PGF_04762552	PLF_773_00000147
61	Bartonella krasnovii B60_6	2.26728e+06	fig|2267275.4.peg.1040	1094649	1091866	2784	927	DNA gyrase subunit A (EC 5.99.1.3)	PGF_03272313	PLF_773_00000437
62	Bartonella krasnovii B35_1_2	2.26728e+06	fig|2267275.3.peg.913	989555	990769	1215	404	Isocitrate dehydrogenase [NADP] (EC 1.1.1.42)	PGF_00015699	PLF_773_00000192
62	Bartonella krasnovii B35_1_2	2.26728e+06	fig|2267275.3.peg.914	990886	992316	1431	476	Uncharacterized MFS-type transporter	PGF_09996723	PLF_773_00018777
62	Bartonella krasnovii B35_1_2	2.26728e+06	fig|2267275.3.peg.915	993554	992355	1200	399	Uncharacterized MFS-type transporter	PGF_09996723	PLF_773_00005488
62	Bartonella krasnovii B35_1_2	2.26728e+06	fig|2267275.3.peg.916	995866	994748	1119	372	Queuine tRNA-ribosyltransferase (EC 2.4.2.29)	PGF_02061452	PLF_773_00000018
62	Bartonella krasnovii B35_1_2	2.26728e+06	fig|2267275.3.peg.917	997442	996930	513	170	Peptidyl-prolyl cis-trans isomerase (EC 5.2.1.8)	PGF_09954313	PLF_773_00000346
62	Bartonella krasnovii B35_1_2	2.26728e+06	fig|2267275.3.peg.918	997959	997462	498	165	Peptidyl-prolyl cis-trans isomerase (EC 5.2.1.8)	PGF_09954313	PLF_773_00000345
62	Bartonella krasnovii B35_1_2	2.26728e+06	fig|2267275.3.peg.919	998566	998045	522	173	Phosphopantetheine adenylyltransferase (EC 2.7.7.3)	PGF_04762552	PLF_773_00000147
62	Bartonella krasnovii B35_1_2	2.26728e+06	fig|2267275.3.peg.920	1001371	998588	2784	927	DNA gyrase subunit A (EC 5.99.1.3)	PGF_03272313	PLF_773_00000437
63	Bartonella krasnovii 51A_7	2.26728e+06	fig|2267275.13.peg.1049	1089943	1091157	1215	404	Isocitrate dehydrogenase [NADP] (EC 1.1.1.42)	PGF_00015699	PLF_773_00000192
63	Bartonella krasnovii 51A_7	2.26728e+06	fig|2267275.13.peg.1050	1091274	1092704	1431	476	Uncharacterized MFS-type transporter	PGF_09996723	PLF_773_00018777
63	Bartonella krasnovii 51A_7	2.26728e+06	fig|2267275.13.peg.1051	1093942	1092743	1200	399	Uncharacterized MFS-type transporter	PGF_09996723	PLF_773_00005488
63	Bartonella krasnovii 51A_7	2.26728e+06	fig|2267275.13.peg.1052	1096254	1095136	1119	372	Queuine tRNA-ribosyltransferase (EC 2.4.2.29)	PGF_02061452	PLF_773_00000018
63	Bartonella krasnovii 51A_7	2.26728e+06	fig|2267275.13.peg.1053	1097150	1097263	114	37	hypothetical protein
63	Bartonella krasnovii 51A_7	2.26728e+06	fig|2267275.13.peg.1054	1097830	1097318	513	170	Peptidyl-prolyl cis-trans isomerase (EC 5.2.1.8)	PGF_09954313	PLF_773_00000346
63	Bartonella krasnovii 51A_7	2.26728e+06	fig|2267275.13.peg.1055	1098443	1097850	594	197	Peptidyl-prolyl cis-trans isomerase (EC 5.2.1.8)	PGF_09954313	PLF_773_00000345
63	Bartonella krasnovii 51A_7	2.26728e+06	fig|2267275.13.peg.1056	1098954	1098433	522	173	Phosphopantetheine adenylyltransferase (EC 2.7.7.3)	PGF_04762552	PLF_773_00000147
63	Bartonella krasnovii 51A_7	2.26728e+06	fig|2267275.13.peg.1057	1101759	1098976	2784	927	DNA gyrase subunit A (EC 5.99.1.3)	PGF_03272313	PLF_773_00000437
64	Bartonella krasnovii 75A_4b	2.26728e+06	fig|2267275.12.peg.976	1043616	1044830	1215	404	Isocitrate dehydrogenase [NADP] (EC 1.1.1.42)	PGF_00015699	PLF_773_00000192
64	Bartonella krasnovii 75A_4b	2.26728e+06	fig|2267275.12.peg.977	1044947	1046377	1431	476	Uncharacterized MFS-type transporter	PGF_09996723	PLF_773_00018777
64	Bartonella krasnovii 75A_4b	2.26728e+06	fig|2267275.12.peg.978	1047615	1046416	1200	399	Uncharacterized MFS-type transporter	PGF_09996723	PLF_773_00005488
64	Bartonella krasnovii 75A_4b	2.26728e+06	fig|2267275.12.peg.979	1049927	1048809	1119	372	Queuine tRNA-ribosyltransferase (EC 2.4.2.29)	PGF_02061452	PLF_773_00000018
64	Bartonella krasnovii 75A_4b	2.26728e+06	fig|2267275.12.peg.980	1050823	1050936	114	37	hypothetical protein
64	Bartonella krasnovii 75A_4b	2.26728e+06	fig|2267275.12.peg.981	1051503	1050991	513	170	Peptidyl-prolyl cis-trans isomerase (EC 5.2.1.8)	PGF_09954313	PLF_773_00000346
64	Bartonella krasnovii 75A_4b	2.26728e+06	fig|2267275.12.peg.982	1052020	1051523	498	165	Peptidyl-prolyl cis-trans isomerase (EC 5.2.1.8)	PGF_09954313	PLF_773_00000345
64	Bartonella krasnovii 75A_4b	2.26728e+06	fig|2267275.12.peg.983	1052627	1052106	522	173	Phosphopantetheine adenylyltransferase (EC 2.7.7.3)	PGF_04762552	PLF_773_00000147
64	Bartonella krasnovii 75A_4b	2.26728e+06	fig|2267275.12.peg.984	1055432	1052649	2784	927	DNA gyrase subunit A (EC 5.99.1.3)	PGF_03272313	PLF_773_00000437
65	Bartonella krasnovii 87B_3	2.26728e+06	fig|2267275.11.peg.1027	1082371	1083585	1215	404	Isocitrate dehydrogenase [NADP] (EC 1.1.1.42)	PGF_00015699	PLF_773_00000192
65	Bartonella krasnovii 87B_3	2.26728e+06	fig|2267275.11.peg.1028	1083702	1085132	1431	476	Uncharacterized MFS-type transporter	PGF_09996723	PLF_773_00018777
65	Bartonella krasnovii 87B_3	2.26728e+06	fig|2267275.11.peg.1029	1086370	1085171	1200	399	Uncharacterized MFS-type transporter	PGF_09996723	PLF_773_00005488
65	Bartonella krasnovii 87B_3	2.26728e+06	fig|2267275.11.peg.1030	1088682	1087564	1119	372	Queuine tRNA-ribosyltransferase (EC 2.4.2.29)	PGF_02061452	PLF_773_00000018
65	Bartonella krasnovii 87B_3	2.26728e+06	fig|2267275.11.peg.1031	1089591	1089731	141	46	hypothetical protein
65	Bartonella krasnovii 87B_3	2.26728e+06	fig|2267275.11.peg.1032	1090270	1089758	513	170	Peptidyl-prolyl cis-trans isomerase (EC 5.2.1.8)	PGF_09954313	PLF_773_00000346
65	Bartonella krasnovii 87B_3	2.26728e+06	fig|2267275.11.peg.1033	1090787	1090290	498	165	Peptidyl-prolyl cis-trans isomerase (EC 5.2.1.8)	PGF_09954313	PLF_773_00000345
65	Bartonella krasnovii 87B_3	2.26728e+06	fig|2267275.11.peg.1034	1091394	1090873	522	173	Phosphopantetheine adenylyltransferase (EC 2.7.7.3)	PGF_04762552	PLF_773_00000147
65	Bartonella krasnovii 87B_3	2.26728e+06	fig|2267275.11.peg.1035	1094199	1091416	2784	927	DNA gyrase subunit A (EC 5.99.1.3)	PGF_03272313	PLF_773_00000437
1	uncultured Alphaproteobacteria bacterium strain AG-896-P05	91750.1	fig|91750.114.peg.754	3	443	441	146	3-dehydroquinate synthase (EC 4.2.3.4)			FALSE
1	uncultured Alphaproteobacteria bacterium strain AG-896-P05	91750.1	fig|91750.114.peg.755	971	1807	837	278	Aerobic cobaltochelatase CobT subunit (EC 6.6.1.2)	PGF_02928964		FALSE
1	uncultured Alphaproteobacteria bacterium strain AG-896-P05	91750.1	fig|91750.114.peg.756	2998	1796	1203	400	Queuine tRNA-ribosyltransferase (EC 2.4.2.29)	PGF_02061452		TRUE	1.4e-97	48.14
1	uncultured Alphaproteobacteria bacterium strain AG-896-P05	91750.1	fig|91750.114.peg.757	3761	2991	771	256	hypothetical protein			FALSE
1	uncultured Alphaproteobacteria bacterium strain AG-896-P05	91750.1	fig|91750.114.peg.758	4055	3762	294	97	LSU ribosomal protein L28p @ LSU ribosomal protein L28p, zinc-independent	PGF_03278866		FALSE
1	uncultured Alphaproteobacteria bacterium strain AG-896-P05	91750.1	fig|91750.114.peg.759	4927	4106	822	273	hypothetical protein			FALSE
1	uncultured Alphaproteobacteria bacterium strain AG-896-P05	91750.1	fig|91750.114.peg.760	5967	4924	1044	347	Dihydroorotate dehydrogenase (quinone) (EC 1.3.5.2)	PGF_01033770		FALSE
1	uncultured Alphaproteobacteria bacterium strain AG-896-P05	91750.1	fig|91750.114.peg.761	7504	5960	1545	514	Lysyl-tRNA synthetase (class I) (EC 6.1.1.6)	PGF_00018084		FALSE
2	alpha proteobacterium HIMB59	744985	fig|744985.3.peg.893	821410	822954	1545	514	Lysyl-tRNA synthetase (class I) (EC 6.1.1.6)	PGF_00018084		FALSE
2	alpha proteobacterium HIMB59	744985	fig|744985.3.peg.894	822947	823990	1044	347	Dihydroorotate dehydrogenase (quinone) (EC 1.3.5.2)	PGF_01033770		FALSE
2	alpha proteobacterium HIMB59	744985	fig|744985.3.peg.895	823987	824808	822	273	hypothetical protein			FALSE
2	alpha proteobacterium HIMB59	744985	fig|744985.3.peg.896	824945	825151	207	68	LSU ribosomal protein L28p			FALSE
2	alpha proteobacterium HIMB59	744985	fig|744985.3.peg.897	825152	825922	771	256	Putative preQ0 transporter			FALSE
2	alpha proteobacterium HIMB59	744985	fig|744985.3.peg.898	825966	827117	1152	383	Queuine tRNA-ribosyltransferase (EC 2.4.2.29)	PGF_02061452		TRUE	1.1e-98	49.74
2	alpha proteobacterium HIMB59	744985	fig|744985.3.peg.899	828899	827106	1794	597	Aerobic cobaltochelatase CobT subunit (EC 6.6.1.2)	PGF_02928964		FALSE
2	alpha proteobacterium HIMB59	744985	fig|744985.3.peg.900	829856	828900	957	318	Aerobic cobaltochelatase CobS subunit (EC 6.6.1.2)	PGF_00036513		FALSE
2	alpha proteobacterium HIMB59	744985	fig|744985.3.peg.901	830365	829856	510	169	hypothetical protein			FALSE
2	alpha proteobacterium HIMB59	744985	fig|744985.3.peg.902	830380	830637	258	85	hypothetical protein			FALSE
2	alpha proteobacterium HIMB59	744985	fig|744985.3.peg.903	831852	830626	1227	408	CBS domain protein			FALSE
3	Candidatus Fonsibacter ubiquis strain LSUCC0530	1.92555e+06	fig|1925548.3.peg.538	482358	484109	1752	583	Single-stranded-DNA-specific exonuclease RecJ	PGF_07058357		FALSE
3	Candidatus Fonsibacter ubiquis strain LSUCC0530	1.92555e+06	fig|1925548.3.peg.539	484272	485105	834	277	Fumarylacetoacetate hydrolase family protein	PGF_04882920		FALSE
3	Candidatus Fonsibacter ubiquis strain LSUCC0530	1.92555e+06	fig|1925548.3.peg.540	485661	485107	555	184	Glutathione peroxidase (EC 1.11.1.9)	PGF_00769844		FALSE
3	Candidatus Fonsibacter ubiquis strain LSUCC0530	1.92555e+06	fig|1925548.3.peg.541	486057	485665	393	130	hypothetical protein			FALSE
3	Candidatus Fonsibacter ubiquis strain LSUCC0530	1.92555e+06	fig|1925548.3.peg.542	486270	486764	495	164	Phosphopantetheine adenylyltransferase (EC 2.7.7.3)	PGF_04762552		FALSE
3	Candidatus Fonsibacter ubiquis strain LSUCC0530	1.92555e+06	fig|1925548.3.peg.543	486764	487327	564	187	Peptidyl-prolyl cis-trans isomerase (EC 5.2.1.8)	PGF_09954313		FALSE
3	Candidatus Fonsibacter ubiquis strain LSUCC0530	1.92555e+06	fig|1925548.3.peg.544	487339	488454	1116	371	Queuine tRNA-ribosyltransferase (EC 2.4.2.29)	PGF_02061452		TRUE	1.7e-58	40.13
3	Candidatus Fonsibacter ubiquis strain LSUCC0530	1.92555e+06	fig|1925548.3.peg.545	489647	488814	834	277	hypothetical protein			FALSE
3	Candidatus Fonsibacter ubiquis strain LSUCC0530	1.92555e+06	fig|1925548.3.peg.546	489710	490309	600	199	Uncharacterized membrane anchored protein Mext_4159	PGF_01283099		FALSE
3	Candidatus Fonsibacter ubiquis strain LSUCC0530	1.92555e+06	fig|1925548.3.peg.547	490318	490716	399	132	hypothetical protein			FALSE
3	Candidatus Fonsibacter ubiquis strain LSUCC0530	1.92555e+06	fig|1925548.3.peg.548	490801	491370	570	189	hypothetical protein			FALSE
3	Candidatus Fonsibacter ubiquis strain LSUCC0530	1.92555e+06	fig|1925548.3.peg.549	491380	491634	255	84	hypothetical protein			FALSE
3	Candidatus Fonsibacter ubiquis strain LSUCC0530	1.92555e+06	fig|1925548.3.peg.550	491661	491813	153	50	hypothetical protein			FALSE
3	Candidatus Fonsibacter ubiquis strain LSUCC0530	1.92555e+06	fig|1925548.3.peg.551	492311	491940	372	123	hypothetical protein			FALSE
3	Candidatus Fonsibacter ubiquis strain LSUCC0530	1.92555e+06	fig|1925548.3.peg.552	492401	493318	918	305	Integrase/recombinase xerD homolog	PGF_00014936		FALSE
4	Candidatus Pelagibacter ubique HTCC1062	335993	fig|335992.9.peg.974	965852	962973	2880	959	Excinuclease ABC subunit A	PGF_04041316	PLF_198251_00000118	FALSE
4	Candidatus Pelagibacter ubique HTCC1062	335993	fig|335992.9.peg.975	965942	966400	459	152	Single-stranded DNA-binding protein	PGF_02142873	PLF_198251_00000040	FALSE
4	Candidatus Pelagibacter ubique HTCC1062	335993	fig|335992.9.peg.976	966406	968955	2550	849	DNA gyrase subunit A (EC 5.99.1.3)	PGF_03272313	PLF_198251_00000390	FALSE
4	Candidatus Pelagibacter ubique HTCC1062	335993	fig|335992.9.peg.977	968955	969449	495	164	Phosphopantetheine adenylyltransferase (EC 2.7.7.3)	PGF_04762552	PLF_198251_00000157	FALSE
4	Candidatus Pelagibacter ubique HTCC1062	335993	fig|335992.9.peg.978	969517	969996	480	159	Peptidyl-prolyl cis-trans isomerase (EC 5.2.1.8)	PGF_09954313	PLF_198251_00000152	FALSE
4	Candidatus Pelagibacter ubique HTCC1062	335993	fig|335992.9.peg.979	970015	971127	1113	370	Queuine tRNA-ribosyltransferase (EC 2.4.2.29)	PGF_02061452	PLF_198251_00000340	TRUE	1.7e-22	43.24
4	Candidatus Pelagibacter ubique HTCC1062	335993	fig|335992.9.peg.980	971263	971129	135	44	hypothetical protein	PGF_01172444	PLF_198251_00001103	FALSE
4	Candidatus Pelagibacter ubique HTCC1062	335993	fig|335992.9.peg.981	972155	971424	732	243	Zn-dependent protease with chaperone function PA4632	PGF_01922821	PLF_198251_00000858	FALSE
4	Candidatus Pelagibacter ubique HTCC1062	335993	fig|335992.9.peg.982	972375	972989	615	204	Uncharacterized membrane anchored protein Mext_4159	PGF_01283099	PLF_198251_00000717	FALSE
4	Candidatus Pelagibacter ubique HTCC1062	335993	fig|335992.9.peg.983	975037	972986	2052	683	ATP-dependent DNA helicase RecG (EC 3.6.4.12)	PGF_02226715	PLF_198251_00000349	FALSE
4	Candidatus Pelagibacter ubique HTCC1062	335993	fig|335992.9.peg.984	975062	975328	267	88	hypothetical protein	PGF_01174832	PLF_198251_00000991	FALSE
4	Candidatus Pelagibacter ubique HTCC1062	335993	fig|335992.9.peg.985	975511	976392	882	293	Uncharacterized inner membrane protein RarD	PGF_05091456	PLF_198251_00000835	FALSE
5	Pelagibacter sp. NP1	2.5639e+06	fig|2563896.3.peg.204	171988	171107	882	293	Uncharacterized inner membrane protein RarD	PGF_05091456		FALSE
5	Pelagibacter sp. NP1	2.5639e+06	fig|2563896.3.peg.205	172437	172171	267	88	hypothetical protein	PGF_01174832		FALSE
5	Pelagibacter sp. NP1	2.5639e+06	fig|2563896.3.peg.206	172462	174513	2052	683	ATP-dependent DNA helicase RecG (EC 3.6.4.12)	PGF_02226715		FALSE
5	Pelagibacter sp. NP1	2.5639e+06	fig|2563896.3.peg.207	175124	174510	615	204	Uncharacterized membrane anchored protein Mext_4159	PGF_01283099		FALSE
5	Pelagibacter sp. NP1	2.5639e+06	fig|2563896.3.peg.208	175249	176076	828	275	Zn-dependent protease with chaperone function PA4632	PGF_01922821		FALSE
5	Pelagibacter sp. NP1	2.5639e+06	fig|2563896.3.peg.209	176237	176371	135	44	hypothetical protein	PGF_01172444		FALSE
5	Pelagibacter sp. NP1	2.5639e+06	fig|2563896.3.peg.210	177485	176373	1113	370	Queuine tRNA-ribosyltransferase (EC 2.4.2.29)	PGF_02061452		TRUE	3.9e-22	43.24
5	Pelagibacter sp. NP1	2.5639e+06	fig|2563896.3.peg.211	177982	177503	480	159	Peptidyl-prolyl cis-trans isomerase (EC 5.2.1.8)	PGF_09954313		FALSE
5	Pelagibacter sp. NP1	2.5639e+06	fig|2563896.3.peg.212	178544	178050	495	164	Phosphopantetheine adenylyltransferase (EC 2.7.7.3)	PGF_04762552		FALSE
5	Pelagibacter sp. NP1	2.5639e+06	fig|2563896.3.peg.213	181093	178544	2550	849	DNA gyrase subunit A (EC 5.99.1.3)	PGF_03272313		FALSE
5	Pelagibacter sp. NP1	2.5639e+06	fig|2563896.3.peg.214	181560	181099	462	153	Single-stranded DNA-binding protein	PGF_02142873		FALSE
5	Pelagibacter sp. NP1	2.5639e+06	fig|2563896.3.peg.215	181650	184529	2880	959	Excinuclease ABC subunit A	PGF_04041316		FALSE
6	Candidatus Pelagibacter sp. FZCC0015	2.26845e+06	fig|2268451.3.peg.1244	1190567	1187718	2850	949	Excinuclease ABC subunit A	PGF_04041316		FALSE
6	Candidatus Pelagibacter sp. FZCC0015	2.26845e+06	fig|2268451.3.peg.1245	1190659	1191108	450	149	Single-stranded DNA-binding protein	PGF_02142873		FALSE
6	Candidatus Pelagibacter sp. FZCC0015	2.26845e+06	fig|2268451.3.peg.1246	1191114	1193693	2580	859	DNA gyrase subunit A (EC 5.99.1.3)	PGF_03272313		FALSE
6	Candidatus Pelagibacter sp. FZCC0015	2.26845e+06	fig|2268451.3.peg.1247	1193693	1194187	495	164	Phosphopantetheine adenylyltransferase (EC 2.7.7.3)	PGF_04762552		FALSE
6	Candidatus Pelagibacter sp. FZCC0015	2.26845e+06	fig|2268451.3.peg.1248	1194255	1194740	486	161	Peptidyl-prolyl cis-trans isomerase (EC 5.2.1.8)	PGF_09954313		FALSE
6	Candidatus Pelagibacter sp. FZCC0015	2.26845e+06	fig|2268451.3.peg.1249	1194750	1195862	1113	370	Queuine tRNA-ribosyltransferase (EC 2.4.2.29)	PGF_02061452		TRUE	1.6e-22	43.24
6	Candidatus Pelagibacter sp. FZCC0015	2.26845e+06	fig|2268451.3.peg.1250	1196931	1196104	828	275	Zn-dependent protease with chaperone function PA4632	PGF_01922821		FALSE
6	Candidatus Pelagibacter sp. FZCC0015	2.26845e+06	fig|2268451.3.peg.1251	1197049	1197666	618	205	Uncharacterized membrane anchored protein Mext_4159	PGF_01283099		FALSE
6	Candidatus Pelagibacter sp. FZCC0015	2.26845e+06	fig|2268451.3.peg.1252	1199714	1197663	2052	683	ATP-dependent DNA helicase RecG (EC 3.6.4.12)	PGF_02226715		FALSE
6	Candidatus Pelagibacter sp. FZCC0015	2.26845e+06	fig|2268451.3.peg.1253	1199740	1200003	264	87	hypothetical protein	PGF_01174832		FALSE
6	Candidatus Pelagibacter sp. FZCC0015	2.26845e+06	fig|2268451.3.peg.1254	1200180	1201058	879	292	Uncharacterized inner membrane protein RarD	PGF_05091456		FALSE
7	alpha proteobacterium HIMB5	859653	fig|859653.3.peg.628	587117	584262	2856	951	Excinuclease ABC subunit A	PGF_04041316		FALSE
7	alpha proteobacterium HIMB5	859653	fig|859653.3.peg.629	587208	587666	459	152	Single-stranded DNA-binding protein	PGF_02142873		FALSE
7	alpha proteobacterium HIMB5	859653	fig|859653.3.peg.630	587722	590253	2532	843	DNA gyrase subunit A (EC 5.99.1.3)	PGF_03272313		FALSE
7	alpha proteobacterium HIMB5	859653	fig|859653.3.peg.631	590253	590744	492	163	Phosphopantetheine adenylyltransferase (EC 2.7.7.3)	PGF_04762552		FALSE
7	alpha proteobacterium HIMB5	859653	fig|859653.3.peg.632	590741	591301	561	186	Peptidyl-prolyl cis-trans isomerase (EC 5.2.1.8)	PGF_09954313		FALSE
7	alpha proteobacterium HIMB5	859653	fig|859653.3.peg.633	591314	592426	1113	370	Queuine tRNA-ribosyltransferase (EC 2.4.2.29)	PGF_02061452		TRUE	4.6e-22	43.24
7	alpha proteobacterium HIMB5	859653	fig|859653.3.peg.634	593385	592588	798	265	Zn-dependent protease with chaperone function PA4632	PGF_01922821		FALSE
7	alpha proteobacterium HIMB5	859653	fig|859653.3.peg.635	593527	594138	612	203	Uncharacterized membrane anchored protein Mext_4159	PGF_01283099		FALSE
7	alpha proteobacterium HIMB5	859653	fig|859653.3.peg.636	596183	594135	2049	682	ATP-dependent DNA helicase RecG (EC 3.6.4.12)	PGF_02226715		FALSE
7	alpha proteobacterium HIMB5	859653	fig|859653.3.peg.637	596208	596474	267	88	Protein of unknown function DUF339			FALSE
7	alpha proteobacterium HIMB5	859653	fig|859653.3.peg.638	596649	597527	879	292	Uncharacterized inner membrane protein RarD	PGF_05091456		FALSE
8	Candidatus Pelagibacter sp. HIMB1321 strain HIMB1321	1.38876e+06	fig|1388755.3.peg.529	494173	491318	2856	951	Excinuclease ABC subunit A	PGF_04041316	PLF_198251_00000118	FALSE
8	Candidatus Pelagibacter sp. HIMB1321 strain HIMB1321	1.38876e+06	fig|1388755.3.peg.530	494265	494723	459	152	Single-stranded DNA-binding protein	PGF_02142873	PLF_198251_00000040	FALSE
8	Candidatus Pelagibacter sp. HIMB1321 strain HIMB1321	1.38876e+06	fig|1388755.3.peg.531	494729	497308	2580	859	DNA gyrase subunit A (EC 5.99.1.3)	PGF_03272313	PLF_198251_00000390	FALSE
8	Candidatus Pelagibacter sp. HIMB1321 strain HIMB1321	1.38876e+06	fig|1388755.3.peg.532	497308	497802	495	164	Phosphopantetheine adenylyltransferase (EC 2.7.7.3)	PGF_04762552	PLF_198251_00000157	FALSE
8	Candidatus Pelagibacter sp. HIMB1321 strain HIMB1321	1.38876e+06	fig|1388755.3.peg.533	497795	498355	561	186	Peptidyl-prolyl cis-trans isomerase (EC 5.2.1.8)	PGF_09954313	PLF_198251_00000152	FALSE
8	Candidatus Pelagibacter sp. HIMB1321 strain HIMB1321	1.38876e+06	fig|1388755.3.peg.534	498364	499476	1113	370	Queuine tRNA-ribosyltransferase (EC 2.4.2.29)	PGF_02061452	PLF_198251_00000340	TRUE	4.1e-22	42.34
8	Candidatus Pelagibacter sp. HIMB1321 strain HIMB1321	1.38876e+06	fig|1388755.3.peg.535	500463	499639	825	274	Zn-dependent protease with chaperone function PA4632	PGF_01922821	PLF_198251_00000858	FALSE
8	Candidatus Pelagibacter sp. HIMB1321 strain HIMB1321	1.38876e+06	fig|1388755.3.peg.536	500578	501228	651	216	Uncharacterized membrane anchored protein Mext_4159	PGF_01283099	PLF_198251_00000717	FALSE
8	Candidatus Pelagibacter sp. HIMB1321 strain HIMB1321	1.38876e+06	fig|1388755.3.peg.537	503273	501225	2049	682	ATP-dependent DNA helicase RecG (EC 3.6.4.12)	PGF_02226715	PLF_198251_00000349	FALSE
8	Candidatus Pelagibacter sp. HIMB1321 strain HIMB1321	1.38876e+06	fig|1388755.3.peg.538	503296	503559	264	87	hypothetical protein	PGF_01174832	PLF_198251_00000991	FALSE
8	Candidatus Pelagibacter sp. HIMB1321 strain HIMB1321	1.38876e+06	fig|1388755.3.peg.539	503733	504611	879	292	Uncharacterized inner membrane protein RarD	PGF_05091456	PLF_198251_00000835	FALSE
9	Neorickettsia helminthoeca str. Oregon	1.28653e+06	fig|1286528.3.peg.15	12606	12064	543	180	CDP-diacylglycerol--glycerol-3-phosphate 3-phosphatidyltransferase (EC 2.7.8.5)	PGF_03295678	PLF_33993_00000098	FALSE
9	Neorickettsia helminthoeca str. Oregon	1.28653e+06	fig|1286528.3.peg.16	12812	13399	588	195	NADH-ubiquinone oxidoreductase chain J (EC 1.6.5.3)	PGF_10348836	PLF_33993_00000319	FALSE
9	Neorickettsia helminthoeca str. Oregon	1.28653e+06	fig|1286528.3.peg.17	13556	13855	300	99	NADH-ubiquinone oxidoreductase chain K (EC 1.6.5.3)	PGF_08749001	PLF_33993_00000320	FALSE
9	Neorickettsia helminthoeca str. Oregon	1.28653e+06	fig|1286528.3.peg.18	14070	16034	1965	654	NADH-ubiquinone oxidoreductase chain L (EC 1.6.5.3)	PGF_04757308	PLF_33993_00000321	FALSE
9	Neorickettsia helminthoeca str. Oregon	1.28653e+06	fig|1286528.3.peg.19	16207	16824	618	205	hypothetical protein	PGF_06657301	PLF_33993_00001309	FALSE
9	Neorickettsia helminthoeca str. Oregon	1.28653e+06	fig|1286528.3.peg.20	18057	16849	1209	402	Queuine tRNA-ribosyltransferase (EC 2.4.2.29)	PGF_02061452	PLF_33993_00000542	TRUE	1.8e-98	51.19
9	Neorickettsia helminthoeca str. Oregon	1.28653e+06	fig|1286528.3.peg.21	18103	18222	120	39	hypothetical protein	PGF_06076713	PLF_33993_00001334	FALSE
9	Neorickettsia helminthoeca str. Oregon	1.28653e+06	fig|1286528.3.peg.22	18223	18864	642	213	Carbonic anhydrase, beta class (EC 4.2.1.1)	PGF_00416525	PLF_33993_00001070	FALSE
9	Neorickettsia helminthoeca str. Oregon	1.28653e+06	fig|1286528.3.peg.23	18968	18819	150	49	hypothetical protein	PGF_06627019	PLF_33993_00000964	FALSE
9	Neorickettsia helminthoeca str. Oregon	1.28653e+06	fig|1286528.3.peg.24	20945	18972	1974	657	Chaperone protein DnaK	PGF_10357457	PLF_33993_00000109	FALSE
9	Neorickettsia helminthoeca str. Oregon	1.28653e+06	fig|1286528.3.peg.25	21172	21903	732	243	tRNA pseudouridine(38-40) synthase (EC 5.4.99.12)	PGF_00413290	PLF_33993_00000536	FALSE
9	Neorickettsia helminthoeca str. Oregon	1.28653e+06	fig|1286528.3.peg.26	22353	22231	123	40	Response regulator	PGF_10473615	PLF_33993_00001092	FALSE
9	Neorickettsia helminthoeca str. Oregon	1.28653e+06	fig|1286528.3.peg.27	22431	26597	4167	1388	hypothetical protein	PGF_05383561	PLF_33993_00000514	FALSE
10	Neorickettsia risticii str. Illinois	434131	fig|434131.3.peg.9	8758	8210	549	182	CDP-diacylglycerol--glycerol-3-phosphate 3-phosphatidyltransferase (EC 2.7.8.5)	PGF_03295678	PLF_33993_00000098	FALSE
10	Neorickettsia risticii str. Illinois	434131	fig|434131.3.peg.10	8970	9539	570	189	NADH-ubiquinone oxidoreductase chain J (EC 1.6.5.3)	PGF_10348836	PLF_33993_00000319	FALSE
10	Neorickettsia risticii str. Illinois	434131	fig|434131.3.peg.11	9762	10061	300	99	NADH-ubiquinone oxidoreductase chain K (EC 1.6.5.3)	PGF_08749001	PLF_33993_00000320	FALSE
10	Neorickettsia risticii str. Illinois	434131	fig|434131.3.peg.12	10277	10429	153	50	hypothetical protein	PGF_04635159	PLF_33993_00000716	FALSE
10	Neorickettsia risticii str. Illinois	434131	fig|434131.3.peg.13	10464	12323	1860	619	NADH-ubiquinone oxidoreductase chain L (EC 1.6.5.3)	PGF_04757308	PLF_33993_00000321	FALSE
10	Neorickettsia risticii str. Illinois	434131	fig|434131.3.peg.14	12469	13074	606	201	ankyrin repeat family protein	PGF_06561978	PLF_33993_00000630	FALSE
10	Neorickettsia risticii str. Illinois	434131	fig|434131.3.peg.15	14308	13100	1209	402	Queuine tRNA-ribosyltransferase (EC 2.4.2.29)	PGF_02061452	PLF_33993_00000542	TRUE	1.2e-99	50.93
10	Neorickettsia risticii str. Illinois	434131	fig|434131.3.peg.16	17077	15167	1911	636	Chaperone protein DnaK	PGF_10357457	PLF_33993_00000109	FALSE
10	Neorickettsia risticii str. Illinois	434131	fig|434131.3.peg.17	17284	18015	732	243	tRNA pseudouridine(38-40) synthase (EC 5.4.99.12)	PGF_00413290	PLF_33993_00000536	FALSE
10	Neorickettsia risticii str. Illinois	434131	fig|434131.3.peg.18	18111	18248	138	45	hypothetical protein	PGF_05306362	PLF_33993_00001023	FALSE
10	Neorickettsia risticii str. Illinois	434131	fig|434131.3.peg.19	18296	18427	132	43	hypothetical protein	PGF_05863449	PLF_33993_00001054	FALSE
10	Neorickettsia risticii str. Illinois	434131	fig|434131.3.peg.20	18575	18808	234	77	hypothetical protein	PGF_04945446	PLF_33993_00000846	FALSE
11	Neorickettsia sennetsu str. Miya	222892	fig|222891.8.peg.9	8763	8215	549	182	CDP-diacylglycerol--glycerol-3-phosphate 3-phosphatidyltransferase (EC 2.7.8.5)	PGF_03295678	PLF_33993_00000098	FALSE
11	Neorickettsia sennetsu str. Miya	222892	fig|222891.8.peg.10	8939	8823	117	38	hypothetical protein	PGF_04314977	PLF_33993_00001208	FALSE
11	Neorickettsia sennetsu str. Miya	222892	fig|222891.8.peg.11	8977	9546	570	189	NADH-ubiquinone oxidoreductase chain J (EC 1.6.5.3)	PGF_10348836	PLF_33993_00000319	FALSE
11	Neorickettsia sennetsu str. Miya	222892	fig|222891.8.peg.12	9931	9749	183	60	hypothetical protein	PGF_06196606	PLF_33993_00000887	FALSE
11	Neorickettsia sennetsu str. Miya	222892	fig|222891.8.peg.13	9888	10073	186	61	NADH-ubiquinone oxidoreductase chain K (EC 1.6.5.3)	PGF_08749001	PLF_33993_00000320	FALSE
11	Neorickettsia sennetsu str. Miya	222892	fig|222891.8.peg.14	10294	10443	150	49	hypothetical protein	PGF_04635159	PLF_33993_00000716	FALSE
11	Neorickettsia sennetsu str. Miya	222892	fig|222891.8.peg.15	10466	12322	1857	618	NADH-ubiquinone oxidoreductase chain L (EC 1.6.5.3)	PGF_04757308	PLF_33993_00000321	FALSE
11	Neorickettsia sennetsu str. Miya	222892	fig|222891.8.peg.16	12467	13072	606	201	ankyrin repeat family protein	PGF_06561978	PLF_33993_00000630	FALSE
11	Neorickettsia sennetsu str. Miya	222892	fig|222891.8.peg.17	14306	13098	1209	402	Queuine tRNA-ribosyltransferase (EC 2.4.2.29)	PGF_02061452	PLF_33993_00000542	TRUE	1.1e-97	50.92
11	Neorickettsia sennetsu str. Miya	222892	fig|222891.8.peg.18	14560	14703	144	47	hypothetical protein	PGF_06709610	PLF_33993_00000992	FALSE
11	Neorickettsia sennetsu str. Miya	222892	fig|222891.8.peg.19	17074	15164	1911	636	Chaperone protein DnaK	PGF_10357457	PLF_33993_00000109	FALSE
11	Neorickettsia sennetsu str. Miya	222892	fig|222891.8.peg.20	17293	18024	732	243	tRNA pseudouridine(38-40) synthase (EC 5.4.99.12)	PGF_00413290	PLF_33993_00000536	FALSE
11	Neorickettsia sennetsu str. Miya	222892	fig|222891.8.peg.21	18213	18368	156	51	hypothetical protein	PGF_05613693	PLF_33993_00001209	FALSE
11	Neorickettsia sennetsu str. Miya	222892	fig|222891.8.peg.22	18499	18630	132	43	hypothetical protein	PGF_04545263	PLF_33993_00001046	FALSE
12	Neorickettsia sp. Fin17	2.68601e+06	fig|2686014.3.peg.9	8754	8206	549	182	CDP-diacylglycerol--glycerol-3-phosphate 3-phosphatidyltransferase (EC 2.7.8.5)	PGF_03295678	PLF_33993_00000098	FALSE
12	Neorickettsia sp. Fin17	2.68601e+06	fig|2686014.3.peg.10	8969	9538	570	189	NADH-ubiquinone oxidoreductase chain J (EC 1.6.5.3)	PGF_10348836	PLF_33993_00000319	FALSE
12	Neorickettsia sp. Fin17	2.68601e+06	fig|2686014.3.peg.11	9750	10049	300	99	NADH-ubiquinone oxidoreductase chain K (EC 1.6.5.3)	PGF_08749001	PLF_33993_00000320	FALSE
12	Neorickettsia sp. Fin17	2.68601e+06	fig|2686014.3.peg.12	10346	12295	1950	649	NADH-ubiquinone oxidoreductase chain L (EC 1.6.5.3)	PGF_04757308	PLF_33993_00000321	FALSE
12	Neorickettsia sp. Fin17	2.68601e+06	fig|2686014.3.peg.13	12440	13045	606	201	ankyrin repeat family protein	PGF_06561978	PLF_33993_00000630	FALSE
12	Neorickettsia sp. Fin17	2.68601e+06	fig|2686014.3.peg.14	14280	13072	1209	402	Queuine tRNA-ribosyltransferase (EC 2.4.2.29)	PGF_02061452	PLF_33993_00000542	TRUE	5.1e-101	52.63
12	Neorickettsia sp. Fin17	2.68601e+06	fig|2686014.3.peg.15	14610	14747	138	45	hypothetical protein			FALSE
12	Neorickettsia sp. Fin17	2.68601e+06	fig|2686014.3.peg.16	16686	14776	1911	636	Chaperone protein DnaK	PGF_10357457	PLF_33993_00000109	FALSE
12	Neorickettsia sp. Fin17	2.68601e+06	fig|2686014.3.peg.17	16907	17638	732	243	tRNA pseudouridine(38-40) synthase (EC 5.4.99.12)	PGF_00413290	PLF_33993_00000536	FALSE
12	Neorickettsia sp. Fin17	2.68601e+06	fig|2686014.3.peg.18	17886	18056	171	56	hypothetical protein			FALSE
12	Neorickettsia sp. Fin17	2.68601e+06	fig|2686014.3.peg.19	18540	20825	2286	761	hypothetical protein	PGF_05383561	PLF_33993_00000514	FALSE
13	Neorickettsia sp. 179522	1.71437e+06	fig|1714371.3.peg.9	8754	8206	549	182	CDP-diacylglycerol--glycerol-3-phosphate 3-phosphatidyltransferase (EC 2.7.8.5)	PGF_03295678	PLF_33993_00000098	FALSE
13	Neorickettsia sp. 179522	1.71437e+06	fig|1714371.3.peg.10	8956	9525	570	189	NADH-ubiquinone oxidoreductase chain J (EC 1.6.5.3)	PGF_10348836	PLF_33993_00000319	FALSE
13	Neorickettsia sp. 179522	1.71437e+06	fig|1714371.3.peg.11	9763	10062	300	99	NADH-ubiquinone oxidoreductase chain K (EC 1.6.5.3)	PGF_08749001	PLF_33993_00000320	FALSE
13	Neorickettsia sp. 179522	1.71437e+06	fig|1714371.3.peg.12	10359	12299	1941	646	NADH-ubiquinone oxidoreductase chain L (EC 1.6.5.3)	PGF_04757308	PLF_33993_00000321	FALSE
13	Neorickettsia sp. 179522	1.71437e+06	fig|1714371.3.peg.13	12444	13049	606	201	ankyrin repeat family protein	PGF_06561978	PLF_33993_00000630	FALSE
13	Neorickettsia sp. 179522	1.71437e+06	fig|1714371.3.peg.14	14305	13076	1230	409	Queuine tRNA-ribosyltransferase (EC 2.4.2.29)	PGF_02061452	PLF_33993_00000542	TRUE	4.3e-100	51.97
13	Neorickettsia sp. 179522	1.71437e+06	fig|1714371.3.peg.15	14711	14586	126	41	hypothetical protein	PGF_04942714	PLF_33993_00001118	FALSE
13	Neorickettsia sp. 179522	1.71437e+06	fig|1714371.3.peg.16	16663	14753	1911	636	Chaperone protein DnaK	PGF_10357457	PLF_33993_00000109	FALSE
13	Neorickettsia sp. 179522	1.71437e+06	fig|1714371.3.peg.17	16887	17618	732	243	tRNA pseudouridine(38-40) synthase (EC 5.4.99.12)	PGF_00413290	PLF_33993_00000536	FALSE
13	Neorickettsia sp. 179522	1.71437e+06	fig|1714371.3.peg.18	17793	17918	126	41	hypothetical protein	PGF_05778416	PLF_33993_00001119	FALSE
13	Neorickettsia sp. 179522	1.71437e+06	fig|1714371.3.peg.19	18000	18119	120	39	hypothetical protein	PGF_05216146	PLF_33993_00001350	FALSE
13	Neorickettsia sp. 179522	1.71437e+06	fig|1714371.3.peg.20	18184	18351	168	55	hypothetical protein	PGF_06723024	PLF_33993_00000917	FALSE
13	Neorickettsia sp. 179522	1.71437e+06	fig|1714371.3.peg.21	18509	20764	2256	751	hypothetical protein	PGF_05383561	PLF_33993_00000514	FALSE
14	Anaplasma centrale str. Israel	574556	fig|574556.4.peg.449	425220	426266	1047	348	hypothetical protein	PGF_08225224	PLF_768_00008353	FALSE
14	Anaplasma centrale str. Israel	574556	fig|574556.4.peg.450	426446	427009	564	187	hypothetical protein	PGF_08225224	PLF_768_00008353	FALSE
14	Anaplasma centrale str. Israel	574556	fig|574556.4.peg.451	427190	428089	900	299	4-hydroxybenzoate polyprenyltransferase (EC 2.5.1.39)	PGF_00423927	PLF_768_00000295	FALSE
14	Anaplasma centrale str. Israel	574556	fig|574556.4.peg.452	428144	428587	444	147	NADH-FMN oxidoreductase	PGF_02541367	PLF_768_00000584	FALSE
14	Anaplasma centrale str. Israel	574556	fig|574556.4.peg.453	428697	428584	114	37	hypothetical protein	PGF_08038023	PLF_768_00002383	FALSE
14	Anaplasma centrale str. Israel	574556	fig|574556.4.peg.454	428769	429542	774	257	4-hydroxy-tetrahydrodipicolinate reductase (EC 1.17.1.8)	PGF_01176589	PLF_768_00000828	FALSE
14	Anaplasma centrale str. Israel	574556	fig|574556.4.peg.455	429548	430306	759	252	Phosphate ABC transporter, ATP-binding protein PstB (TC 3.A.1.7.1)	PGF_06213055	PLF_768_00000089	FALSE
14	Anaplasma centrale str. Israel	574556	fig|574556.4.peg.456	431763	430501	1263	420	Queuine tRNA-ribosyltransferase (EC 2.4.2.29)	PGF_02061452	PLF_768_00000797	TRUE	7.4e-138	63.52
14	Anaplasma centrale str. Israel	574556	fig|574556.4.peg.457	431976	432152	177	58	LSU ribosomal protein L32p @ LSU ribosomal protein L32p, zinc-independent	PGF_04792416	PLF_768_00000118	FALSE
14	Anaplasma centrale str. Israel	574556	fig|574556.4.peg.458	432159	433205	1047	348	Phosphate:acyl-ACP acyltransferase PlsX (EC 2.3.1.n2)	PGF_00033289	PLF_768_00000617	FALSE
14	Anaplasma centrale str. Israel	574556	fig|574556.4.peg.459	433205	434173	969	322	3-oxoacyl-[acyl-carrier-protein] synthase, KASIII (EC 2.3.1.180)	PGF_00420953	PLF_768_00000138	FALSE
14	Anaplasma centrale str. Israel	574556	fig|574556.4.peg.460	434711	434247	465	154	tRNA-specific adenosine-34 deaminase (EC 3.5.4.33)	PGF_07596127	PLF_768_00000906	FALSE
14	Anaplasma centrale str. Israel	574556	fig|574556.4.peg.461	434896	435567	672	223	hypothetical protein	PGF_00650249	PLF_768_00000407	FALSE
14	Anaplasma centrale str. Israel	574556	fig|574556.4.peg.462	435636	437099	1464	487	Replicative DNA helicase (DnaB) (EC 3.6.4.12)	PGF_10518765	PLF_768_00000017	FALSE
15	Anaplasma ovis str. Haibei	1.24844e+06	fig|1248439.3.peg.660	738705	737245	1461	486	Replicative DNA helicase (DnaB) (EC 3.6.4.12)	PGF_10518765	PLF_768_00000017	FALSE
15	Anaplasma ovis str. Haibei	1.24844e+06	fig|1248439.3.peg.661	739461	738775	687	228	hypothetical protein	PGF_00650249	PLF_768_00000407	FALSE
15	Anaplasma ovis str. Haibei	1.24844e+06	fig|1248439.3.peg.662	739622	740104	483	160	tRNA-specific adenosine-34 deaminase (EC 3.5.4.33)	PGF_07596127	PLF_768_00000906	FALSE
15	Anaplasma ovis str. Haibei	1.24844e+06	fig|1248439.3.peg.663	741154	740183	972	323	3-oxoacyl-[acyl-carrier-protein] synthase, KASIII (EC 2.3.1.180)	PGF_00420953	PLF_768_00000138	FALSE
15	Anaplasma ovis str. Haibei	1.24844e+06	fig|1248439.3.peg.664	742203	741154	1050	349	Phosphate:acyl-ACP acyltransferase PlsX (EC 2.3.1.n2)	PGF_00033289	PLF_768_00000617	FALSE
15	Anaplasma ovis str. Haibei	1.24844e+06	fig|1248439.3.peg.665	742386	742210	177	58	LSU ribosomal protein L32p @ LSU ribosomal protein L32p, zinc-independent	PGF_04792416	PLF_768_00000118	FALSE
15	Anaplasma ovis str. Haibei	1.24844e+06	fig|1248439.3.peg.666	742563	742390	174	57	hypothetical protein	PGF_11294939	PLF_768_00008394	FALSE
15	Anaplasma ovis str. Haibei	1.24844e+06	fig|1248439.3.peg.667	742581	743834	1254	417	Queuine tRNA-ribosyltransferase (EC 2.4.2.29)	PGF_02061452	PLF_768_00000797	TRUE	3.7e-138	63.52
15	Anaplasma ovis str. Haibei	1.24844e+06	fig|1248439.3.peg.668	744778	744020	759	252	Phosphate ABC transporter, ATP-binding protein PstB (TC 3.A.1.7.1)	PGF_06213055	PLF_768_00000089	FALSE
15	Anaplasma ovis str. Haibei	1.24844e+06	fig|1248439.3.peg.669	745557	744784	774	257	4-hydroxy-tetrahydrodipicolinate reductase (EC 1.17.1.8)	PGF_01176589	PLF_768_00000828	FALSE
15	Anaplasma ovis str. Haibei	1.24844e+06	fig|1248439.3.peg.670	746220	745735	486	161	NADH-FMN oxidoreductase	PGF_02541367	PLF_768_00000584	FALSE
15	Anaplasma ovis str. Haibei	1.24844e+06	fig|1248439.3.peg.671	747126	746233	894	297	4-hydroxybenzoate polyprenyltransferase (EC 2.5.1.39)	PGF_00423927	PLF_768_00000295	FALSE
15	Anaplasma ovis str. Haibei	1.24844e+06	fig|1248439.3.peg.672	747843	747349	495	164	hypothetical protein	PGF_08225224	PLF_768_00002659	FALSE
15	Anaplasma ovis str. Haibei	1.24844e+06	fig|1248439.3.peg.673	748041	747880	162	53	hypothetical protein	PGF_11981088	PLF_768_00008494	FALSE
15	Anaplasma ovis str. Haibei	1.24844e+06	fig|1248439.3.peg.674	749367	748066	1302	433	hypothetical protein	PGF_08225224	PLF_768_00008370	FALSE
16	Anaplasma marginale str. Florida	320483	fig|320483.3.peg.742	800247	798769	1479	492	Replicative DNA helicase (DnaB) (EC 3.6.4.12)	PGF_10518765	PLF_768_00000017	FALSE
16	Anaplasma marginale str. Florida	320483	fig|320483.3.peg.743	800966	800298	669	222	hypothetical protein	PGF_00650249	PLF_768_00000407	FALSE
16	Anaplasma marginale str. Florida	320483	fig|320483.3.peg.744	801139	801600	462	153	tRNA-specific adenosine-34 deaminase (EC 3.5.4.33)	PGF_07596127	PLF_768_00000906	FALSE
16	Anaplasma marginale str. Florida	320483	fig|320483.3.peg.745	802674	801730	945	314	3-oxoacyl-[acyl-carrier-protein] synthase, KASIII (EC 2.3.1.180)	PGF_00420953	PLF_768_00000138	FALSE
16	Anaplasma marginale str. Florida	320483	fig|320483.3.peg.746	803741	802698	1044	347	Phosphate:acyl-ACP acyltransferase PlsX (EC 2.3.1.n2)	PGF_00033289	PLF_768_00000617	FALSE
16	Anaplasma marginale str. Florida	320483	fig|320483.3.peg.747	803917	803741	177	58	LSU ribosomal protein L32p @ LSU ribosomal protein L32p, zinc-independent	PGF_04792416	PLF_768_00000118	FALSE
16	Anaplasma marginale str. Florida	320483	fig|320483.3.peg.748	804131	805393	1263	420	Queuine tRNA-ribosyltransferase (EC 2.4.2.29)	PGF_02061452	PLF_768_00000797	TRUE	6.6e-138	62.94
16	Anaplasma marginale str. Florida	320483	fig|320483.3.peg.749	806346	805588	759	252	Phosphate ABC transporter, ATP-binding protein PstB (TC 3.A.1.7.1)	PGF_06213055	PLF_768_00000089	FALSE
16	Anaplasma marginale str. Florida	320483	fig|320483.3.peg.750	807167	806352	816	271	4-hydroxy-tetrahydrodipicolinate reductase (EC 1.17.1.8)	PGF_01176589	PLF_768_00000828	FALSE
16	Anaplasma marginale str. Florida	320483	fig|320483.3.peg.751	807307	807167	141	46	hypothetical protein	PGF_07641342	PLF_768_00001089	FALSE
16	Anaplasma marginale str. Florida	320483	fig|320483.3.peg.752	807711	807307	405	134	NADH-FMN oxidoreductase	PGF_02541367	PLF_768_00000584	FALSE
16	Anaplasma marginale str. Florida	320483	fig|320483.3.peg.753	808704	807805	900	299	4-hydroxybenzoate polyprenyltransferase (EC 2.5.1.39)	PGF_00423927	PLF_768_00000295	FALSE
16	Anaplasma marginale str. Florida	320483	fig|320483.3.peg.754	809848	808886	963	320	hypothetical protein	PGF_08225224	PLF_768_00008365	FALSE
17	Anaplasma marginale str. St. Maries	234827	fig|234826.6.peg.746	799875	798415	1461	486	Replicative DNA helicase (DnaB) (EC 3.6.4.12)	PGF_10518765	PLF_768_00000017	FALSE
17	Anaplasma marginale str. St. Maries	234827	fig|234826.6.peg.747	800618	799944	675	224	hypothetical protein	PGF_00650249	PLF_768_00000407	FALSE
17	Anaplasma marginale str. St. Maries	234827	fig|234826.6.peg.748	800785	801246	462	153	tRNA-specific adenosine-34 deaminase (EC 3.5.4.33)	PGF_07596127	PLF_768_00000906	FALSE
17	Anaplasma marginale str. St. Maries	234827	fig|234826.6.peg.749	802346	801378	969	322	3-oxoacyl-[acyl-carrier-protein] synthase, KASIII (EC 2.3.1.180)	PGF_00420953	PLF_768_00000138	FALSE
17	Anaplasma marginale str. St. Maries	234827	fig|234826.6.peg.750	803389	802346	1044	347	Phosphate:acyl-ACP acyltransferase PlsX (EC 2.3.1.n2)	PGF_00033289	PLF_768_00000617	FALSE
17	Anaplasma marginale str. St. Maries	234827	fig|234826.6.peg.751	803565	803389	177	58	LSU ribosomal protein L32p @ LSU ribosomal protein L32p, zinc-independent	PGF_04792416	PLF_768_00000118	FALSE
17	Anaplasma marginale str. St. Maries	234827	fig|234826.6.peg.752	803779	805041	1263	420	Queuine tRNA-ribosyltransferase (EC 2.4.2.29)	PGF_02061452	PLF_768_00000797	TRUE	7.4e-137	62.69
17	Anaplasma marginale str. St. Maries	234827	fig|234826.6.peg.753	805995	805237	759	252	Phosphate ABC transporter, ATP-binding protein PstB (TC 3.A.1.7.1)	PGF_06213055	PLF_768_00000089	FALSE
17	Anaplasma marginale str. St. Maries	234827	fig|234826.6.peg.754	806774	806001	774	257	4-hydroxy-tetrahydrodipicolinate reductase (EC 1.17.1.8)	PGF_01176589	PLF_768_00000828	FALSE
17	Anaplasma marginale str. St. Maries	234827	fig|234826.6.peg.755	806846	806959	114	37	hypothetical protein	PGF_08038023	PLF_768_00002383	FALSE
17	Anaplasma marginale str. St. Maries	234827	fig|234826.6.peg.756	807399	806956	444	147	NADH-FMN oxidoreductase	PGF_02541367	PLF_768_00000584	FALSE
17	Anaplasma marginale str. St. Maries	234827	fig|234826.6.peg.757	808353	807454	900	299	4-hydroxybenzoate polyprenyltransferase (EC 2.5.1.39)	PGF_00423927	PLF_768_00000295	FALSE
17	Anaplasma marginale str. St. Maries	234827	fig|234826.6.peg.758	809653	808427	1227	408	hypothetical protein	PGF_08225224	PLF_768_00008365	FALSE
18	Anaplasma marginale str. Gypsy Plains	1.41284e+06	fig|1412840.3.peg.1201	800408	798948	1461	486	Replicative DNA helicase (DnaB) (EC 3.6.4.12)	PGF_10518765	PLF_768_00000017	FALSE
18	Anaplasma marginale str. Gypsy Plains	1.41284e+06	fig|1412840.3.peg.1202	800686	800477	210	69	hypothetical protein			FALSE
18	Anaplasma marginale str. Gypsy Plains	1.41284e+06	fig|1412840.3.peg.1203	801152	800640	513	170	hypothetical protein	PGF_00650249	PLF_768_00000407	FALSE
18	Anaplasma marginale str. Gypsy Plains	1.41284e+06	fig|1412840.3.peg.1204	802879	801911	969	322	3-oxoacyl-[acyl-carrier-protein] synthase, KASIII (EC 2.3.1.180)	PGF_00420953	PLF_768_00000138	FALSE
18	Anaplasma marginale str. Gypsy Plains	1.41284e+06	fig|1412840.3.peg.1205	803922	802879	1044	347	Phosphate:acyl-ACP acyltransferase PlsX (EC 2.3.1.n2)	PGF_00033289	PLF_768_00000617	FALSE
18	Anaplasma marginale str. Gypsy Plains	1.41284e+06	fig|1412840.3.peg.1206	804056	803922	135	44	LSU ribosomal protein L32p @ LSU ribosomal protein L32p, zinc-independent	PGF_04792416	PLF_768_00000118	FALSE
18	Anaplasma marginale str. Gypsy Plains	1.41284e+06	fig|1412840.3.peg.1207	804148	804282	135	44	hypothetical protein	PGF_07704609	PLF_768_00002369	FALSE
18	Anaplasma marginale str. Gypsy Plains	1.41284e+06	fig|1412840.3.peg.1208	804312	805571	1260	419	Queuine tRNA-ribosyltransferase (EC 2.4.2.29)	PGF_02061452	PLF_768_00000797	TRUE	1.9e-137	63.52
18	Anaplasma marginale str. Gypsy Plains	1.41284e+06	fig|1412840.3.peg.1209	806528	805770	759	252	Phosphate ABC transporter, ATP-binding protein PstB (TC 3.A.1.7.1)	PGF_06213055	PLF_768_00000089	FALSE
18	Anaplasma marginale str. Gypsy Plains	1.41284e+06	fig|1412840.3.peg.1210	807307	806534	774	257	4-hydroxy-tetrahydrodipicolinate reductase (EC 1.17.1.8)	PGF_01176589	PLF_768_00000828	FALSE
18	Anaplasma marginale str. Gypsy Plains	1.41284e+06	fig|1412840.3.peg.1211	807489	807349	141	46	hypothetical protein	PGF_07641342	PLF_768_00001089	FALSE
18	Anaplasma marginale str. Gypsy Plains	1.41284e+06	fig|1412840.3.peg.1212	807932	807489	444	147	NADH-FMN oxidoreductase	PGF_02541367	PLF_768_00000584	FALSE
18	Anaplasma marginale str. Gypsy Plains	1.41284e+06	fig|1412840.3.peg.1213	808886	807987	900	299	4-hydroxybenzoate polyprenyltransferase (EC 2.5.1.39)	PGF_00423927	PLF_768_00000295	FALSE
19	Anaplasma marginale str. Dawn	1.41284e+06	fig|1412841.3.peg.174	800460	798985	1476	491	Replicative DNA helicase (DnaB) (EC 3.6.4.12)	PGF_10518765	PLF_768_00000017	FALSE
19	Anaplasma marginale str. Dawn	1.41284e+06	fig|1412841.3.peg.175	801188	800514	675	224	hypothetical protein	PGF_00650249	PLF_768_00000407	FALSE
19	Anaplasma marginale str. Dawn	1.41284e+06	fig|1412841.3.peg.176	801352	801816	465	154	tRNA-specific adenosine-34 deaminase (EC 3.5.4.33)	PGF_07596127	PLF_768_00000906	FALSE
19	Anaplasma marginale str. Dawn	1.41284e+06	fig|1412841.3.peg.177	802917	801946	972	323	3-oxoacyl-[acyl-carrier-protein] synthase, KASIII (EC 2.3.1.180)	PGF_00420953	PLF_768_00000138	FALSE
19	Anaplasma marginale str. Dawn	1.41284e+06	fig|1412841.3.peg.178	803957	802914	1044	347	Phosphate:acyl-ACP acyltransferase PlsX (EC 2.3.1.n2)	PGF_00033289	PLF_768_00000617	FALSE
19	Anaplasma marginale str. Dawn	1.41284e+06	fig|1412841.3.peg.179	804091	803957	135	44	LSU ribosomal protein L32p @ LSU ribosomal protein L32p, zinc-independent	PGF_04792416	PLF_768_00000118	FALSE
19	Anaplasma marginale str. Dawn	1.41284e+06	fig|1412841.3.peg.180	804183	804317	135	44	hypothetical protein	PGF_07704609	PLF_768_00002369	FALSE
19	Anaplasma marginale str. Dawn	1.41284e+06	fig|1412841.3.peg.181	804347	805606	1260	419	Queuine tRNA-ribosyltransferase (EC 2.4.2.29)	PGF_02061452	PLF_768_00000797	TRUE	1.9e-137	63.52
19	Anaplasma marginale str. Dawn	1.41284e+06	fig|1412841.3.peg.182	806563	805805	759	252	Phosphate ABC transporter, ATP-binding protein PstB (TC 3.A.1.7.1)	PGF_06213055	PLF_768_00000089	FALSE
19	Anaplasma marginale str. Dawn	1.41284e+06	fig|1412841.3.peg.183	807342	806569	774	257	4-hydroxy-tetrahydrodipicolinate reductase (EC 1.17.1.8)	PGF_01176589	PLF_768_00000828	FALSE
19	Anaplasma marginale str. Dawn	1.41284e+06	fig|1412841.3.peg.184	807524	807384	141	46	hypothetical protein	PGF_07641342	PLF_768_00001089	FALSE
19	Anaplasma marginale str. Dawn	1.41284e+06	fig|1412841.3.peg.185	807928	807524	405	134	NADH-FMN oxidoreductase	PGF_02541367	PLF_768_00000584	FALSE
19	Anaplasma marginale str. Dawn	1.41284e+06	fig|1412841.3.peg.186	808936	808022	915	304	4-hydroxybenzoate polyprenyltransferase (EC 2.5.1.39)	PGF_00423927	PLF_768_00000295	FALSE
20	Anaplasma marginale strain Jaboticabal	770.8	fig|770.8.peg.755	796864	795386	1479	492	Replicative DNA helicase (DnaB) (EC 3.6.4.12)	PGF_10518765	PLF_768_00000017	FALSE
20	Anaplasma marginale strain Jaboticabal	770.8	fig|770.8.peg.756	797583	796915	669	222	hypothetical protein	PGF_00650249	PLF_768_00000407	FALSE
20	Anaplasma marginale strain Jaboticabal	770.8	fig|770.8.peg.757	797756	798217	462	153	tRNA-specific adenosine-34 deaminase (EC 3.5.4.33)	PGF_07596127	PLF_768_00000906	FALSE
20	Anaplasma marginale strain Jaboticabal	770.8	fig|770.8.peg.758	799315	798347	969	322	3-oxoacyl-[acyl-carrier-protein] synthase, KASIII (EC 2.3.1.180)	PGF_00420953	PLF_768_00000138	FALSE
20	Anaplasma marginale strain Jaboticabal	770.8	fig|770.8.peg.759	800358	799315	1044	347	Phosphate:acyl-ACP acyltransferase PlsX (EC 2.3.1.n2)	PGF_00033289	PLF_768_00000617	FALSE
20	Anaplasma marginale strain Jaboticabal	770.8	fig|770.8.peg.760	800534	800358	177	58	LSU ribosomal protein L32p @ LSU ribosomal protein L32p, zinc-independent	PGF_04792416	PLF_768_00000118	FALSE
20	Anaplasma marginale strain Jaboticabal	770.8	fig|770.8.peg.761	800747	802009	1263	420	Queuine tRNA-ribosyltransferase (EC 2.4.2.29)	PGF_02061452	PLF_768_00000797	TRUE	5e-138	63.52
20	Anaplasma marginale strain Jaboticabal	770.8	fig|770.8.peg.762	802962	802204	759	252	Phosphate ABC transporter, ATP-binding protein PstB (TC 3.A.1.7.1)	PGF_06213055	PLF_768_00000089	FALSE
20	Anaplasma marginale strain Jaboticabal	770.8	fig|770.8.peg.763	803783	802968	816	271	4-hydroxy-tetrahydrodipicolinate reductase (EC 1.17.1.8)	PGF_01176589	PLF_768_00000828	FALSE
20	Anaplasma marginale strain Jaboticabal	770.8	fig|770.8.peg.764	803923	803783	141	46	FIG00385484: hypothetical protein	PGF_07641342	PLF_768_00001089	FALSE
20	Anaplasma marginale strain Jaboticabal	770.8	fig|770.8.peg.765	804408	803923	486	161	NADH-FMN oxidoreductase	PGF_02541367	PLF_768_00000584	FALSE
20	Anaplasma marginale strain Jaboticabal	770.8	fig|770.8.peg.766	805320	804421	900	299	4-hydroxybenzoate polyprenyltransferase (EC 2.5.1.39)	PGF_00423927	PLF_768_00000295	FALSE
20	Anaplasma marginale strain Jaboticabal	770.8	fig|770.8.peg.767	806187	805504	684	227	tRNA(Ile)-lysidine synthetase (EC 6.3.4.19)	PGF_08225224	PLF_768_00008365	FALSE
20	Anaplasma marginale strain Jaboticabal	770.8	fig|770.8.peg.768	806521	806225	297	98	Pyruvate dehydrogenase E1 component alpha subunit (EC 1.2.4.1)	PGF_08225224	PLF_768_00008372	FALSE
21	Anaplasma marginale strain Palmeira	770.7	fig|770.7.peg.738	796460	794982	1479	492	Replicative DNA helicase (DnaB) (EC 3.6.4.12)	PGF_10518765	PLF_768_00000017	FALSE
21	Anaplasma marginale strain Palmeira	770.7	fig|770.7.peg.739	797179	796511	669	222	hypothetical protein	PGF_00650249	PLF_768_00000407	FALSE
21	Anaplasma marginale strain Palmeira	770.7	fig|770.7.peg.740	797352	797813	462	153	tRNA-specific adenosine-34 deaminase (EC 3.5.4.33)	PGF_07596127	PLF_768_00000906	FALSE
21	Anaplasma marginale strain Palmeira	770.7	fig|770.7.peg.741	798911	797943	969	322	3-oxoacyl-[acyl-carrier-protein] synthase, KASIII (EC 2.3.1.180)	PGF_00420953	PLF_768_00000138	FALSE
21	Anaplasma marginale strain Palmeira	770.7	fig|770.7.peg.742	799951	798911	1041	346	Phosphate:acyl-ACP acyltransferase PlsX (EC 2.3.1.n2)	PGF_00033289	PLF_768_00000617	FALSE
21	Anaplasma marginale strain Palmeira	770.7	fig|770.7.peg.743	800130	799954	177	58	LSU ribosomal protein L32p @ LSU ribosomal protein L32p, zinc-independent	PGF_04792416	PLF_768_00000118	FALSE
21	Anaplasma marginale strain Palmeira	770.7	fig|770.7.peg.744	800343	801605	1263	420	Queuine tRNA-ribosyltransferase (EC 2.4.2.29)	PGF_02061452	PLF_768_00000797	TRUE	5e-138	63.52
21	Anaplasma marginale strain Palmeira	770.7	fig|770.7.peg.745	802558	801800	759	252	Phosphate ABC transporter, ATP-binding protein PstB (TC 3.A.1.7.1)	PGF_06213055	PLF_768_00000089	FALSE
21	Anaplasma marginale strain Palmeira	770.7	fig|770.7.peg.746	803379	802564	816	271	4-hydroxy-tetrahydrodipicolinate reductase (EC 1.17.1.8)	PGF_01176589	PLF_768_00000828	FALSE
21	Anaplasma marginale strain Palmeira	770.7	fig|770.7.peg.747	803519	803379	141	46	FIG00385484: hypothetical protein	PGF_07641342	PLF_768_00001089	FALSE
21	Anaplasma marginale strain Palmeira	770.7	fig|770.7.peg.748	804004	803519	486	161	NADH-FMN oxidoreductase	PGF_02541367	PLF_768_00000584	FALSE
21	Anaplasma marginale strain Palmeira	770.7	fig|770.7.peg.749	804916	804017	900	299	4-hydroxybenzoate polyprenyltransferase (EC 2.5.1.39)	PGF_00423927	PLF_768_00000295	FALSE
21	Anaplasma marginale strain Palmeira	770.7	fig|770.7.peg.750	805606	805217	390	129	Pyruvate dehydrogenase E1 component alpha subunit (EC 1.2.4.1)	PGF_08225224	PLF_768_00002659	FALSE
21	Anaplasma marginale strain Palmeira	770.7	fig|770.7.peg.751	805929	805600	330	109	tRNA(Ile)-lysidine synthetase (EC 6.3.4.19)	PGF_08225224	PLF_768_00008372	FALSE
22	Anaplasma platys strain S3	949.3	fig|949.3.peg.363	317624	317262	363	120	Ribonuclease P protein component (EC 3.1.26.5)	PGF_08424570	PLF_768_00001535	FALSE
22	Anaplasma platys strain S3	949.3	fig|949.3.peg.364	317975	318133	159	52	hypothetical protein			FALSE
22	Anaplasma platys strain S3	949.3	fig|949.3.peg.365	318332	318469	138	45	hypothetical protein			FALSE
22	Anaplasma platys strain S3	949.3	fig|949.3.peg.366	318659	318784	126	41	hypothetical protein			FALSE
22	Anaplasma platys strain S3	949.3	fig|949.3.peg.367	318905	319783	879	292	4-hydroxybenzoate polyprenyltransferase (EC 2.5.1.39)	PGF_00423927	PLF_768_00001212	FALSE
22	Anaplasma platys strain S3	949.3	fig|949.3.peg.368	319815	320306	492	163	NADH-FMN oxidoreductase	PGF_02541367	PLF_768_00001422	FALSE
22	Anaplasma platys strain S3	949.3	fig|949.3.peg.369	320938	321753	816	271	Phosphate ABC transporter, ATP-binding protein PstB (TC 3.A.1.7.1)	PGF_06213055	PLF_768_00000089	FALSE
22	Anaplasma platys strain S3	949.3	fig|949.3.peg.370	323008	321827	1182	393	Queuine tRNA-ribosyltransferase (EC 2.4.2.29)	PGF_02061452	PLF_768_00001814	TRUE	6.7e-134	61.32
22	Anaplasma platys strain S3	949.3	fig|949.3.peg.371	323225	323437	213	70	LSU ribosomal protein L32p @ LSU ribosomal protein L32p, zinc-independent	PGF_04792416	PLF_768_00000118	FALSE
22	Anaplasma platys strain S3	949.3	fig|949.3.peg.372	323443	324480	1038	345	Phosphate:acyl-ACP acyltransferase PlsX (EC 2.3.1.n2)	PGF_00033289	PLF_768_00001466	FALSE
22	Anaplasma platys strain S3	949.3	fig|949.3.peg.373	324480	325439	960	319	3-oxoacyl-[acyl-carrier-protein] synthase, KASIII (EC 2.3.1.180)	PGF_00420953	PLF_768_00001180	FALSE
22	Anaplasma platys strain S3	949.3	fig|949.3.peg.374	325961	325521	441	146	tRNA-specific adenosine-34 deaminase (EC 3.5.4.33)	PGF_07596127	PLF_768_00001817	FALSE
22	Anaplasma platys strain S3	949.3	fig|949.3.peg.375	326137	326568	432	143	hypothetical protein	PGF_00648179	PLF_768_00001782	FALSE
22	Anaplasma platys strain S3	949.3	fig|949.3.peg.376	326629	328074	1446	481	Replicative DNA helicase (DnaB) (EC 3.6.4.12)	PGF_10518765	PLF_768_00000017	FALSE
23	Anaplasma phagocytophilum str. ApMUC09	1.35915e+06	fig|1359152.3.peg.1667	1432826	1431495	1332	443	Sodium:alanine symporter family protein	PGF_12901957	PLF_768_00001565	FALSE
23	Anaplasma phagocytophilum str. ApMUC09	1.35915e+06	fig|1359152.3.peg.1668	1433221	1432859	363	120	Ribonuclease P protein component (EC 3.1.26.5)	PGF_08424570	PLF_768_00001535	FALSE
23	Anaplasma phagocytophilum str. ApMUC09	1.35915e+06	fig|1359152.3.peg.1669	1433501	1433623	123	40	hypothetical protein	PGF_07735688	PLF_768_00002679	FALSE
23	Anaplasma phagocytophilum str. ApMUC09	1.35915e+06	fig|1359152.3.peg.1670	1433985	1434104	120	39	hypothetical protein	PGF_08039888	PLF_768_00004055	FALSE
23	Anaplasma phagocytophilum str. ApMUC09	1.35915e+06	fig|1359152.3.peg.1671	1434097	1434975	879	292	4-hydroxybenzoate polyprenyltransferase (EC 2.5.1.39)	PGF_00423927	PLF_768_00001212	FALSE
23	Anaplasma phagocytophilum str. ApMUC09	1.35915e+06	fig|1359152.3.peg.1672	1434996	1435490	495	164	NADH-FMN oxidoreductase	PGF_02541367	PLF_768_00001422	FALSE
23	Anaplasma phagocytophilum str. ApMUC09	1.35915e+06	fig|1359152.3.peg.1673	1436129	1436299	171	56	hypothetical protein	PGF_00648250	PLF_768_00001872	FALSE
23	Anaplasma phagocytophilum str. ApMUC09	1.35915e+06	fig|1359152.3.peg.1674	1436305	1437063	759	252	Phosphate ABC transporter, ATP-binding protein PstB (TC 3.A.1.7.1)	PGF_06213055	PLF_768_00000089	FALSE
23	Anaplasma phagocytophilum str. ApMUC09	1.35915e+06	fig|1359152.3.peg.1675	1438318	1437140	1179	392	Queuine tRNA-ribosyltransferase (EC 2.4.2.29)	PGF_02061452	PLF_768_00001814	TRUE	5.7e-139	65.23
23	Anaplasma phagocytophilum str. ApMUC09	1.35915e+06	fig|1359152.3.peg.1676	1438711	1438992	282	93	LSU ribosomal protein L32p @ LSU ribosomal protein L32p, zinc-independent	PGF_04792416	PLF_768_00000118	FALSE
23	Anaplasma phagocytophilum str. ApMUC09	1.35915e+06	fig|1359152.3.peg.1677	1438999	1440036	1038	345	Phosphate:acyl-ACP acyltransferase PlsX (EC 2.3.1.n2)	PGF_00033289	PLF_768_00001466	FALSE
23	Anaplasma phagocytophilum str. ApMUC09	1.35915e+06	fig|1359152.3.peg.1678	1440036	1440995	960	319	3-oxoacyl-[acyl-carrier-protein] synthase, KASIII (EC 2.3.1.180)	PGF_00420953	PLF_768_00001180	FALSE
23	Anaplasma phagocytophilum str. ApMUC09	1.35915e+06	fig|1359152.3.peg.1679	1441049	1441798	750	249	Putative outer membrane protein	PGF_00042472	PLF_768_00000001	FALSE
23	Anaplasma phagocytophilum str. ApMUC09	1.35915e+06	fig|1359152.3.peg.1680	1441823	1441939	117	38	hypothetical protein	PGF_04872143	PLF_768_00007118	FALSE
23	Anaplasma phagocytophilum str. ApMUC09	1.35915e+06	fig|1359152.3.peg.1681	1443132	1442563	570	189	tRNA-specific adenosine-34 deaminase (EC 3.5.4.33)	PGF_07596127	PLF_768_00001817	FALSE
24	Anaplasma phagocytophilum str. Norway variant1 strain Norway Variant 1	1.39251e+06	fig|1392506.5.peg.340	300215	298884	1332	443	Sodium:alanine symporter family protein	PGF_12901957	PLF_768_00001565	FALSE
24	Anaplasma phagocytophilum str. Norway variant1 strain Norway Variant 1	1.39251e+06	fig|1392506.5.peg.341	300609	300247	363	120	Ribonuclease P protein component (EC 3.1.26.5)	PGF_08424570	PLF_768_00001535	FALSE
24	Anaplasma phagocytophilum str. Norway variant1 strain Norway Variant 1	1.39251e+06	fig|1392506.5.peg.342	300734	300600	135	44	LSU ribosomal protein L34p	PGF_00016418	PLF_768_00000251	FALSE
24	Anaplasma phagocytophilum str. Norway variant1 strain Norway Variant 1	1.39251e+06	fig|1392506.5.peg.343	301372	301491	120	39	hypothetical protein			FALSE
24	Anaplasma phagocytophilum str. Norway variant1 strain Norway Variant 1	1.39251e+06	fig|1392506.5.peg.344	301484	302362	879	292	4-hydroxybenzoate polyprenyltransferase (EC 2.5.1.39)	PGF_00423927	PLF_768_00001212	FALSE
24	Anaplasma phagocytophilum str. Norway variant1 strain Norway Variant 1	1.39251e+06	fig|1392506.5.peg.345	302383	302877	495	164	NADH-FMN oxidoreductase	PGF_02541367	PLF_768_00001422	FALSE
24	Anaplasma phagocytophilum str. Norway variant1 strain Norway Variant 1	1.39251e+06	fig|1392506.5.peg.346	303516	303686	171	56	hypothetical protein	PGF_00648250	PLF_768_00001872	FALSE
24	Anaplasma phagocytophilum str. Norway variant1 strain Norway Variant 1	1.39251e+06	fig|1392506.5.peg.347	303692	304450	759	252	Phosphate ABC transporter, ATP-binding protein PstB (TC 3.A.1.7.1)	PGF_06213055	PLF_768_00000089	FALSE
24	Anaplasma phagocytophilum str. Norway variant1 strain Norway Variant 1	1.39251e+06	fig|1392506.5.peg.348	305705	304527	1179	392	Queuine tRNA-ribosyltransferase (EC 2.4.2.29)	PGF_02061452	PLF_768_00001814	TRUE	5.7e-139	65.23
24	Anaplasma phagocytophilum str. Norway variant1 strain Norway Variant 1	1.39251e+06	fig|1392506.5.peg.349	305733	305903	171	56	hypothetical protein			FALSE
24	Anaplasma phagocytophilum str. Norway variant1 strain Norway Variant 1	1.39251e+06	fig|1392506.5.peg.350	306183	306359	177	58	LSU ribosomal protein L32p @ LSU ribosomal protein L32p, zinc-independent	PGF_04792416	PLF_768_00000118	FALSE
24	Anaplasma phagocytophilum str. Norway variant1 strain Norway Variant 1	1.39251e+06	fig|1392506.5.peg.351	306366	307403	1038	345	Phosphate:acyl-ACP acyltransferase PlsX (EC 2.3.1.n2)	PGF_00033289	PLF_768_00001466	FALSE
24	Anaplasma phagocytophilum str. Norway variant1 strain Norway Variant 1	1.39251e+06	fig|1392506.5.peg.352	307403	308362	960	319	3-oxoacyl-[acyl-carrier-protein] synthase, KASIII (EC 2.3.1.180)	PGF_00420953	PLF_768_00001180	FALSE
24	Anaplasma phagocytophilum str. Norway variant1 strain Norway Variant 1	1.39251e+06	fig|1392506.5.peg.353	308719	309771	1053	350	Putative outer membrane protein	PGF_00042472	PLF_768_00000001	FALSE
24	Anaplasma phagocytophilum str. Norway variant1 strain Norway Variant 1	1.39251e+06	fig|1392506.5.peg.354	309743	310390	648	215	Putative outer membrane protein	PGF_00042472	PLF_768_00000001	FALSE
25	Anaplasma phagocytophilum Dog2	1.18425e+06	fig|1184254.3.peg.316	294891	293560	1332	443	Sodium:alanine symporter family protein	PGF_12901957	PLF_768_00001565	FALSE
25	Anaplasma phagocytophilum Dog2	1.18425e+06	fig|1184254.3.peg.317	295285	294923	363	120	Ribonuclease P protein component (EC 3.1.26.5)	PGF_08424570	PLF_768_00001535	FALSE
25	Anaplasma phagocytophilum Dog2	1.18425e+06	fig|1184254.3.peg.318	295410	295276	135	44	LSU ribosomal protein L34p	PGF_00016418	PLF_768_00000251	FALSE
25	Anaplasma phagocytophilum Dog2	1.18425e+06	fig|1184254.3.peg.319	295565	295687	123	40	hypothetical protein	PGF_00648422	PLF_768_00002069	FALSE
25	Anaplasma phagocytophilum Dog2	1.18425e+06	fig|1184254.3.peg.320	295976	296116	141	46	hypothetical protein	PGF_03943535	PLF_768_00002282	FALSE
25	Anaplasma phagocytophilum Dog2	1.18425e+06	fig|1184254.3.peg.321	296159	297037	879	292	4-hydroxybenzoate polyprenyltransferase (EC 2.5.1.39)	PGF_00423927	PLF_768_00001212	FALSE
25	Anaplasma phagocytophilum Dog2	1.18425e+06	fig|1184254.3.peg.322	297058	297552	495	164	NADH-FMN oxidoreductase	PGF_02541367	PLF_768_00001422	FALSE
25	Anaplasma phagocytophilum Dog2	1.18425e+06	fig|1184254.3.peg.323	298197	298367	171	56	hypothetical protein	PGF_00648250	PLF_768_00001872	FALSE
25	Anaplasma phagocytophilum Dog2	1.18425e+06	fig|1184254.3.peg.324	298373	299131	759	252	Phosphate ABC transporter, ATP-binding protein PstB (TC 3.A.1.7.1)	PGF_06213055	PLF_768_00000089	FALSE
25	Anaplasma phagocytophilum Dog2	1.18425e+06	fig|1184254.3.peg.325	300386	299208	1179	392	Queuine tRNA-ribosyltransferase (EC 2.4.2.29)	PGF_02061452	PLF_768_00001814	TRUE	2.8e-138	64.97
25	Anaplasma phagocytophilum Dog2	1.18425e+06	fig|1184254.3.peg.326	300783	301040	258	85	LSU ribosomal protein L32p @ LSU ribosomal protein L32p, zinc-independent	PGF_04792416	PLF_768_00000118	FALSE
25	Anaplasma phagocytophilum Dog2	1.18425e+06	fig|1184254.3.peg.327	301047	302084	1038	345	Phosphate:acyl-ACP acyltransferase PlsX (EC 2.3.1.n2)	PGF_00033289	PLF_768_00001466	FALSE
25	Anaplasma phagocytophilum Dog2	1.18425e+06	fig|1184254.3.peg.328	302084	303043	960	319	3-oxoacyl-[acyl-carrier-protein] synthase, KASIII (EC 2.3.1.180)	PGF_00420953	PLF_768_00001180	FALSE
25	Anaplasma phagocytophilum Dog2	1.18425e+06	fig|1184254.3.peg.329	303310	303501	192	63	Putative outer membrane protein	PGF_00042472	PLF_768_00000001	FALSE
25	Anaplasma phagocytophilum Dog2	1.18425e+06	fig|1184254.3.peg.330	303775	304131	357	118	hypothetical protein	PGF_00649049	PLF_768_00002095	FALSE
25	Anaplasma phagocytophilum Dog2	1.18425e+06	fig|1184254.3.peg.331	305151	304582	570	189	tRNA-specific adenosine-34 deaminase (EC 3.5.4.33)	PGF_07596127	PLF_768_00001817	FALSE
26	Anaplasma phagocytophilum HZ	212043	fig|212042.8.peg.320	295256	293934	1323	440	Sodium:alanine symporter family protein	PGF_12901957	PLF_768_00001565	FALSE
26	Anaplasma phagocytophilum HZ	212043	fig|212042.8.peg.321	295659	295297	363	120	Ribonuclease P protein component (EC 3.1.26.5)	PGF_08424570	PLF_768_00001535	FALSE
26	Anaplasma phagocytophilum HZ	212043	fig|212042.8.peg.322	295799	295650	150	49	LSU ribosomal protein L34p	PGF_00016418	PLF_768_00000251	FALSE
26	Anaplasma phagocytophilum HZ	212043	fig|212042.8.peg.323	295939	296061	123	40	hypothetical protein	PGF_00648422	PLF_768_00002069	FALSE
26	Anaplasma phagocytophilum HZ	212043	fig|212042.8.peg.324	296533	297411	879	292	4-hydroxybenzoate polyprenyltransferase (EC 2.5.1.39)	PGF_00423927	PLF_768_00001212	FALSE
26	Anaplasma phagocytophilum HZ	212043	fig|212042.8.peg.325	297477	297926	450	149	NADH-FMN oxidoreductase	PGF_02541367	PLF_768_00001422	FALSE
26	Anaplasma phagocytophilum HZ	212043	fig|212042.8.peg.326	298571	298741	171	56	hypothetical protein	PGF_00648250	PLF_768_00001872	FALSE
26	Anaplasma phagocytophilum HZ	212043	fig|212042.8.peg.327	298747	299505	759	252	Phosphate ABC transporter, ATP-binding protein PstB (TC 3.A.1.7.1)	PGF_06213055	PLF_768_00000089	FALSE
26	Anaplasma phagocytophilum HZ	212043	fig|212042.8.peg.328	300760	299582	1179	392	Queuine tRNA-ribosyltransferase (EC 2.4.2.29)	PGF_02061452	PLF_768_00001814	TRUE	2.8e-138	64.97
26	Anaplasma phagocytophilum HZ	212043	fig|212042.8.peg.329	301238	301414	177	58	LSU ribosomal protein L32p @ LSU ribosomal protein L32p, zinc-independent	PGF_04792416	PLF_768_00000118	FALSE
26	Anaplasma phagocytophilum HZ	212043	fig|212042.8.peg.330	301421	302458	1038	345	Phosphate:acyl-ACP acyltransferase PlsX (EC 2.3.1.n2)	PGF_00033289	PLF_768_00001466	FALSE
26	Anaplasma phagocytophilum HZ	212043	fig|212042.8.peg.331	302455	303417	963	320	3-oxoacyl-[acyl-carrier-protein] synthase, KASIII (EC 2.3.1.180)	PGF_00420953	PLF_768_00001180	FALSE
26	Anaplasma phagocytophilum HZ	212043	fig|212042.8.peg.332	303654	303875	222	73	Putative outer membrane protein	PGF_00042472	PLF_768_00000001	FALSE
26	Anaplasma phagocytophilum HZ	212043	fig|212042.8.peg.333	304149	304505	357	118	hypothetical protein	PGF_00649049	PLF_768_00002095	FALSE
26	Anaplasma phagocytophilum HZ	212043	fig|212042.8.peg.334	305525	304956	570	189	tRNA-specific adenosine-34 deaminase (EC 3.5.4.33)	PGF_07596127	PLF_768_00001817	FALSE
27	Anaplasma phagocytophilum HZ2	1.18425e+06	fig|1184253.3.peg.309	295256	293934	1323	440	Sodium:alanine symporter family protein	PGF_12901957	PLF_768_00001565	FALSE
27	Anaplasma phagocytophilum HZ2	1.18425e+06	fig|1184253.3.peg.310	295659	295297	363	120	Ribonuclease P protein component (EC 3.1.26.5)	PGF_08424570	PLF_768_00001535	FALSE
27	Anaplasma phagocytophilum HZ2	1.18425e+06	fig|1184253.3.peg.311	295784	295650	135	44	LSU ribosomal protein L34p	PGF_00016418	PLF_768_00000251	FALSE
27	Anaplasma phagocytophilum HZ2	1.18425e+06	fig|1184253.3.peg.312	295939	296061	123	40	hypothetical protein	PGF_00648422	PLF_768_00002069	FALSE
27	Anaplasma phagocytophilum HZ2	1.18425e+06	fig|1184253.3.peg.313	296533	297411	879	292	4-hydroxybenzoate polyprenyltransferase (EC 2.5.1.39)	PGF_00423927	PLF_768_00001212	FALSE
27	Anaplasma phagocytophilum HZ2	1.18425e+06	fig|1184253.3.peg.314	297426	297926	501	166	NADH-FMN oxidoreductase	PGF_02541367	PLF_768_00001422	FALSE
27	Anaplasma phagocytophilum HZ2	1.18425e+06	fig|1184253.3.peg.315	298571	298741	171	56	hypothetical protein	PGF_00648250	PLF_768_00001872	FALSE
27	Anaplasma phagocytophilum HZ2	1.18425e+06	fig|1184253.3.peg.316	298747	299505	759	252	Phosphate ABC transporter, ATP-binding protein PstB (TC 3.A.1.7.1)	PGF_06213055	PLF_768_00000089	FALSE
27	Anaplasma phagocytophilum HZ2	1.18425e+06	fig|1184253.3.peg.317	300760	299582	1179	392	Queuine tRNA-ribosyltransferase (EC 2.4.2.29)	PGF_02061452	PLF_768_00001814	TRUE	2.8e-138	64.97
27	Anaplasma phagocytophilum HZ2	1.18425e+06	fig|1184253.3.peg.318	301421	302458	1038	345	Phosphate:acyl-ACP acyltransferase PlsX (EC 2.3.1.n2)	PGF_00033289	PLF_768_00001466	FALSE
27	Anaplasma phagocytophilum HZ2	1.18425e+06	fig|1184253.3.peg.319	302458	303417	960	319	3-oxoacyl-[acyl-carrier-protein] synthase, KASIII (EC 2.3.1.180)	PGF_00420953	PLF_768_00001180	FALSE
27	Anaplasma phagocytophilum HZ2	1.18425e+06	fig|1184253.3.peg.320	303684	303875	192	63	Putative outer membrane protein	PGF_00042472	PLF_768_00000001	FALSE
27	Anaplasma phagocytophilum HZ2	1.18425e+06	fig|1184253.3.peg.321	304149	304505	357	118	hypothetical protein	PGF_00649049	PLF_768_00002095	FALSE
27	Anaplasma phagocytophilum HZ2	1.18425e+06	fig|1184253.3.peg.322	305525	304956	570	189	tRNA-specific adenosine-34 deaminase (EC 3.5.4.33)	PGF_07596127	PLF_768_00001817	FALSE
28	Anaplasma phagocytophilum str. Webster	1.35916e+06	fig|1359162.3.peg.193	203605	204174	570	189	tRNA-specific adenosine-34 deaminase (EC 3.5.4.33)	PGF_07596127	PLF_768_00001817	FALSE
28	Anaplasma phagocytophilum str. Webster	1.35916e+06	fig|1359162.3.peg.194	204981	204625	357	118	hypothetical protein	PGF_00649049	PLF_768_00002095	FALSE
28	Anaplasma phagocytophilum str. Webster	1.35916e+06	fig|1359162.3.peg.195	205196	204957	240	79	hypothetical protein	PGF_04576545	PLF_768_00006614	FALSE
28	Anaplasma phagocytophilum str. Webster	1.35916e+06	fig|1359162.3.peg.196	205476	205255	222	73	Putative outer membrane protein	PGF_00042472	PLF_768_00000001	FALSE
28	Anaplasma phagocytophilum str. Webster	1.35916e+06	fig|1359162.3.peg.197	206672	205713	960	319	3-oxoacyl-[acyl-carrier-protein] synthase, KASIII (EC 2.3.1.180)	PGF_00420953	PLF_768_00001180	FALSE
28	Anaplasma phagocytophilum str. Webster	1.35916e+06	fig|1359162.3.peg.198	207709	206672	1038	345	Phosphate:acyl-ACP acyltransferase PlsX (EC 2.3.1.n2)	PGF_00033289	PLF_768_00001466	FALSE
28	Anaplasma phagocytophilum str. Webster	1.35916e+06	fig|1359162.3.peg.199	207892	207716	177	58	LSU ribosomal protein L32p @ LSU ribosomal protein L32p, zinc-independent	PGF_04792416	PLF_768_00000118	FALSE
28	Anaplasma phagocytophilum str. Webster	1.35916e+06	fig|1359162.3.peg.200	208370	209548	1179	392	Queuine tRNA-ribosyltransferase (EC 2.4.2.29)	PGF_02061452	PLF_768_00001814	TRUE	2.8e-138	64.97
28	Anaplasma phagocytophilum str. Webster	1.35916e+06	fig|1359162.3.peg.201	210383	209625	759	252	Phosphate ABC transporter, ATP-binding protein PstB (TC 3.A.1.7.1)	PGF_06213055	PLF_768_00000089	FALSE
28	Anaplasma phagocytophilum str. Webster	1.35916e+06	fig|1359162.3.peg.202	210559	210389	171	56	hypothetical protein	PGF_00648250	PLF_768_00001872	FALSE
28	Anaplasma phagocytophilum str. Webster	1.35916e+06	fig|1359162.3.peg.203	211698	211204	495	164	NADH-FMN oxidoreductase	PGF_02541367	PLF_768_00001422	FALSE
28	Anaplasma phagocytophilum str. Webster	1.35916e+06	fig|1359162.3.peg.204	212597	211719	879	292	4-hydroxybenzoate polyprenyltransferase (EC 2.5.1.39)	PGF_00423927	PLF_768_00001212	FALSE
28	Anaplasma phagocytophilum str. Webster	1.35916e+06	fig|1359162.3.peg.205	212786	212640	147	48	hypothetical protein	PGF_03943535	PLF_768_00002282	FALSE
28	Anaplasma phagocytophilum str. Webster	1.35916e+06	fig|1359162.3.peg.206	213191	213069	123	40	hypothetical protein	PGF_00648422	PLF_768_00002069	FALSE
28	Anaplasma phagocytophilum str. Webster	1.35916e+06	fig|1359162.3.peg.207	213346	213480	135	44	LSU ribosomal protein L34p	PGF_00016418	PLF_768_00000251	FALSE
28	Anaplasma phagocytophilum str. Webster	1.35916e+06	fig|1359162.3.peg.208	213471	213833	363	120	Ribonuclease P protein component (EC 3.1.26.5)	PGF_08424570	PLF_768_00001535	FALSE
28	Anaplasma phagocytophilum str. Webster	1.35916e+06	fig|1359162.3.peg.209	213865	215196	1332	443	Sodium:alanine symporter family protein	PGF_12901957	PLF_768_00001565	FALSE
29	Anaplasma phagocytophilum str. HGE2	1.35916e+06	fig|1359159.3.peg.558	483964	482633	1332	443	Sodium:alanine symporter family protein	PGF_12901957	PLF_768_00001565	FALSE
29	Anaplasma phagocytophilum str. HGE2	1.35916e+06	fig|1359159.3.peg.559	484358	483996	363	120	Ribonuclease P protein component (EC 3.1.26.5)	PGF_08424570	PLF_768_00001535	FALSE
29	Anaplasma phagocytophilum str. HGE2	1.35916e+06	fig|1359159.3.peg.560	484638	484760	123	40	hypothetical protein	PGF_00648422	PLF_768_00002069	FALSE
29	Anaplasma phagocytophilum str. HGE2	1.35916e+06	fig|1359159.3.peg.561	485043	485189	147	48	hypothetical protein	PGF_03943535	PLF_768_00002282	FALSE
29	Anaplasma phagocytophilum str. HGE2	1.35916e+06	fig|1359159.3.peg.562	485232	486110	879	292	4-hydroxybenzoate polyprenyltransferase (EC 2.5.1.39)	PGF_00423927	PLF_768_00001212	FALSE
29	Anaplasma phagocytophilum str. HGE2	1.35916e+06	fig|1359159.3.peg.563	486131	486625	495	164	NADH-FMN oxidoreductase	PGF_02541367	PLF_768_00001422	FALSE
29	Anaplasma phagocytophilum str. HGE2	1.35916e+06	fig|1359159.3.peg.564	487270	487440	171	56	hypothetical protein	PGF_00648250	PLF_768_00001872	FALSE
29	Anaplasma phagocytophilum str. HGE2	1.35916e+06	fig|1359159.3.peg.565	487446	488204	759	252	Phosphate ABC transporter, ATP-binding protein PstB (TC 3.A.1.7.1)	PGF_06213055	PLF_768_00000089	FALSE
29	Anaplasma phagocytophilum str. HGE2	1.35916e+06	fig|1359159.3.peg.566	489459	488281	1179	392	Queuine tRNA-ribosyltransferase (EC 2.4.2.29)	PGF_02061452	PLF_768_00001814	TRUE	2.8e-138	64.97
29	Anaplasma phagocytophilum str. HGE2	1.35916e+06	fig|1359159.3.peg.567	489832	490113	282	93	LSU ribosomal protein L32p @ LSU ribosomal protein L32p, zinc-independent	PGF_04792416	PLF_768_00000118	FALSE
29	Anaplasma phagocytophilum str. HGE2	1.35916e+06	fig|1359159.3.peg.568	490120	491157	1038	345	Phosphate:acyl-ACP acyltransferase PlsX (EC 2.3.1.n2)	PGF_00033289	PLF_768_00001466	FALSE
29	Anaplasma phagocytophilum str. HGE2	1.35916e+06	fig|1359159.3.peg.569	491157	492116	960	319	3-oxoacyl-[acyl-carrier-protein] synthase, KASIII (EC 2.3.1.180)	PGF_00420953	PLF_768_00001180	FALSE
29	Anaplasma phagocytophilum str. HGE2	1.35916e+06	fig|1359159.3.peg.570	492353	492574	222	73	Putative outer membrane protein	PGF_00042472	PLF_768_00000001	FALSE
29	Anaplasma phagocytophilum str. HGE2	1.35916e+06	fig|1359159.3.peg.571	492633	492872	240	79	hypothetical protein	PGF_04576545	PLF_768_00004130	FALSE
29	Anaplasma phagocytophilum str. HGE2	1.35916e+06	fig|1359159.3.peg.572	492848	493204	357	118	hypothetical protein	PGF_00649049	PLF_768_00002095	FALSE
29	Anaplasma phagocytophilum str. HGE2	1.35916e+06	fig|1359159.3.peg.573	494224	493655	570	189	tRNA-specific adenosine-34 deaminase (EC 3.5.4.33)	PGF_07596127	PLF_768_00001817	FALSE
30	Anaplasma phagocytophilum str. ApWI1	1.35916e+06	fig|1359155.3.peg.1339	1214499	1213168	1332	443	Sodium:alanine symporter family protein	PGF_12901957	PLF_768_00001565	FALSE
30	Anaplasma phagocytophilum str. ApWI1	1.35916e+06	fig|1359155.3.peg.1340	1214893	1214531	363	120	Ribonuclease P protein component (EC 3.1.26.5)	PGF_08424570	PLF_768_00001535	FALSE
30	Anaplasma phagocytophilum str. ApWI1	1.35916e+06	fig|1359155.3.peg.1341	1215173	1215295	123	40	hypothetical protein	PGF_00648422	PLF_768_00002069	FALSE
30	Anaplasma phagocytophilum str. ApWI1	1.35916e+06	fig|1359155.3.peg.1342	1215578	1215724	147	48	hypothetical protein	PGF_03943535	PLF_768_00002282	FALSE
30	Anaplasma phagocytophilum str. ApWI1	1.35916e+06	fig|1359155.3.peg.1343	1215767	1216645	879	292	4-hydroxybenzoate polyprenyltransferase (EC 2.5.1.39)	PGF_00423927	PLF_768_00001212	FALSE
30	Anaplasma phagocytophilum str. ApWI1	1.35916e+06	fig|1359155.3.peg.1344	1216666	1217160	495	164	NADH-FMN oxidoreductase	PGF_02541367	PLF_768_00001422	FALSE
30	Anaplasma phagocytophilum str. ApWI1	1.35916e+06	fig|1359155.3.peg.1345	1217805	1217975	171	56	hypothetical protein	PGF_00648250	PLF_768_00001872	FALSE
30	Anaplasma phagocytophilum str. ApWI1	1.35916e+06	fig|1359155.3.peg.1346	1217981	1218739	759	252	Phosphate ABC transporter, ATP-binding protein PstB (TC 3.A.1.7.1)	PGF_06213055	PLF_768_00000089	FALSE
30	Anaplasma phagocytophilum str. ApWI1	1.35916e+06	fig|1359155.3.peg.1347	1219994	1218816	1179	392	Queuine tRNA-ribosyltransferase (EC 2.4.2.29)	PGF_02061452	PLF_768_00001814	TRUE	2.8e-138	64.97
30	Anaplasma phagocytophilum str. ApWI1	1.35916e+06	fig|1359155.3.peg.1348	1220367	1220648	282	93	LSU ribosomal protein L32p @ LSU ribosomal protein L32p, zinc-independent	PGF_04792416	PLF_768_00000118	FALSE
30	Anaplasma phagocytophilum str. ApWI1	1.35916e+06	fig|1359155.3.peg.1349	1220655	1221692	1038	345	Phosphate:acyl-ACP acyltransferase PlsX (EC 2.3.1.n2)	PGF_00033289	PLF_768_00001466	FALSE
30	Anaplasma phagocytophilum str. ApWI1	1.35916e+06	fig|1359155.3.peg.1350	1221692	1222651	960	319	3-oxoacyl-[acyl-carrier-protein] synthase, KASIII (EC 2.3.1.180)	PGF_00420953	PLF_768_00001180	FALSE
30	Anaplasma phagocytophilum str. ApWI1	1.35916e+06	fig|1359155.3.peg.1351	1222927	1223109	183	60	Putative outer membrane protein	PGF_00042472	PLF_768_00000001	FALSE
30	Anaplasma phagocytophilum str. ApWI1	1.35916e+06	fig|1359155.3.peg.1352	1223168	1223407	240	79	hypothetical protein	PGF_04576545	PLF_768_00004130	FALSE
30	Anaplasma phagocytophilum str. ApWI1	1.35916e+06	fig|1359155.3.peg.1353	1223383	1223739	357	118	hypothetical protein	PGF_00649049	PLF_768_00002095	FALSE
30	Anaplasma phagocytophilum str. ApWI1	1.35916e+06	fig|1359155.3.peg.1354	1224759	1224190	570	189	tRNA-specific adenosine-34 deaminase (EC 3.5.4.33)	PGF_07596127	PLF_768_00001817	FALSE
31	Anaplasma phagocytophilum JM	1.17306e+06	fig|1173064.3.peg.300	293147	291825	1323	440	Sodium:alanine symporter family protein	PGF_12901957	PLF_768_00001565	FALSE
31	Anaplasma phagocytophilum JM	1.17306e+06	fig|1173064.3.peg.301	293550	293188	363	120	Ribonuclease P protein component (EC 3.1.26.5)	PGF_08424570	PLF_768_00001535	FALSE
31	Anaplasma phagocytophilum JM	1.17306e+06	fig|1173064.3.peg.302	293830	293952	123	40	hypothetical protein	PGF_00648422	PLF_768_00002069	FALSE
31	Anaplasma phagocytophilum JM	1.17306e+06	fig|1173064.3.peg.303	294424	295302	879	292	4-hydroxybenzoate polyprenyltransferase (EC 2.5.1.39)	PGF_00423927	PLF_768_00001212	FALSE
31	Anaplasma phagocytophilum JM	1.17306e+06	fig|1173064.3.peg.304	295323	295817	495	164	NADH-FMN oxidoreductase	PGF_02541367	PLF_768_00001422	FALSE
31	Anaplasma phagocytophilum JM	1.17306e+06	fig|1173064.3.peg.305	296462	296632	171	56	hypothetical protein	PGF_00648250	PLF_768_00001872	FALSE
31	Anaplasma phagocytophilum JM	1.17306e+06	fig|1173064.3.peg.306	296638	297396	759	252	Phosphate ABC transporter, ATP-binding protein PstB (TC 3.A.1.7.1)	PGF_06213055	PLF_768_00000089	FALSE
31	Anaplasma phagocytophilum JM	1.17306e+06	fig|1173064.3.peg.307	298651	297473	1179	392	Queuine tRNA-ribosyltransferase (EC 2.4.2.29)	PGF_02061452	PLF_768_00001814	TRUE	2.8e-138	64.97
31	Anaplasma phagocytophilum JM	1.17306e+06	fig|1173064.3.peg.308	299024	299305	282	93	LSU ribosomal protein L32p @ LSU ribosomal protein L32p, zinc-independent	PGF_04792416	PLF_768_00000118	FALSE
31	Anaplasma phagocytophilum JM	1.17306e+06	fig|1173064.3.peg.309	299312	300349	1038	345	Phosphate:acyl-ACP acyltransferase PlsX (EC 2.3.1.n2)	PGF_00033289	PLF_768_00001466	FALSE
31	Anaplasma phagocytophilum JM	1.17306e+06	fig|1173064.3.peg.310	300346	301308	963	320	3-oxoacyl-[acyl-carrier-protein] synthase, KASIII (EC 2.3.1.180)	PGF_00420953	PLF_768_00001180	FALSE
31	Anaplasma phagocytophilum JM	1.17306e+06	fig|1173064.3.peg.311	301575	301766	192	63	Putative outer membrane protein	PGF_00042472	PLF_768_00000001	FALSE
31	Anaplasma phagocytophilum JM	1.17306e+06	fig|1173064.3.peg.312	302040	302396	357	118	hypothetical protein	PGF_00649049	PLF_768_00002095	FALSE
31	Anaplasma phagocytophilum JM	1.17306e+06	fig|1173064.3.peg.313	303416	302847	570	189	tRNA-specific adenosine-34 deaminase (EC 3.5.4.33)	PGF_07596127	PLF_768_00001817	FALSE
32	Candidatus Neoehrlichia mikurensis strain SE24	89586.5	fig|89586.5.peg.746	889607	890101	495	164	Nitrilotriacetate monooxygenase component B (EC 1.14.13.-)			FALSE
32	Candidatus Neoehrlichia mikurensis strain SE24	89586.5	fig|89586.5.peg.747	891417	892229	813	270	4-hydroxy-tetrahydrodipicolinate reductase (EC 1.17.1.8)	PGF_01176589		FALSE
32	Candidatus Neoehrlichia mikurensis strain SE24	89586.5	fig|89586.5.peg.748	892283	893041	759	252	Phosphate ABC transporter, ATP-binding protein PstB (TC 3.A.1.7.1)	PGF_06213055		FALSE
32	Candidatus Neoehrlichia mikurensis strain SE24	89586.5	fig|89586.5.peg.749	895368	894178	1191	396	Queuine tRNA-ribosyltransferase (EC 2.4.2.29)	PGF_02061452		TRUE	8.4e-146	68.69
32	Candidatus Neoehrlichia mikurensis strain SE24	89586.5	fig|89586.5.peg.750	895924	896106	183	60	LSU ribosomal protein L32p @ LSU ribosomal protein L32p, zinc-independent	PGF_04792416		FALSE
32	Candidatus Neoehrlichia mikurensis strain SE24	89586.5	fig|89586.5.peg.751	896123	897148	1026	341	Phosphate:acyl-ACP acyltransferase PlsX (EC 2.3.1.n2)	PGF_00033289		FALSE
32	Candidatus Neoehrlichia mikurensis strain SE24	89586.5	fig|89586.5.peg.752	897149	898108	960	319	3-oxoacyl-[acyl-carrier-protein] synthase, KASIII (EC 2.3.1.180)	PGF_00420953		FALSE
32	Candidatus Neoehrlichia mikurensis strain SE24	89586.5	fig|89586.5.peg.753	899207	898779	429	142	tRNA-specific adenosine-34 deaminase (EC 3.5.4.33)	PGF_07596127		FALSE
32	Candidatus Neoehrlichia mikurensis strain SE24	89586.5	fig|89586.5.peg.754	899361	899783	423	140	hypothetical protein			FALSE
33	Candidatus Neoehrlichia mikurensis strain SE20	89586.3	fig|89586.3.peg.743	889618	890112	495	164	Nitrilotriacetate monooxygenase component B (EC 1.14.13.-)			FALSE
33	Candidatus Neoehrlichia mikurensis strain SE20	89586.3	fig|89586.3.peg.744	891465	892241	777	258	4-hydroxy-tetrahydrodipicolinate reductase (EC 1.17.1.8)	PGF_01176589		FALSE
33	Candidatus Neoehrlichia mikurensis strain SE20	89586.3	fig|89586.3.peg.745	892295	893053	759	252	Phosphate ABC transporter, ATP-binding protein PstB (TC 3.A.1.7.1)	PGF_06213055		FALSE
33	Candidatus Neoehrlichia mikurensis strain SE20	89586.3	fig|89586.3.peg.746	895381	894191	1191	396	Queuine tRNA-ribosyltransferase (EC 2.4.2.29)	PGF_02061452		TRUE	8.4e-146	68.69
33	Candidatus Neoehrlichia mikurensis strain SE20	89586.3	fig|89586.3.peg.747	895937	896119	183	60	LSU ribosomal protein L32p @ LSU ribosomal protein L32p, zinc-independent	PGF_04792416		FALSE
33	Candidatus Neoehrlichia mikurensis strain SE20	89586.3	fig|89586.3.peg.748	896136	897161	1026	341	Phosphate:acyl-ACP acyltransferase PlsX (EC 2.3.1.n2)	PGF_00033289		FALSE
33	Candidatus Neoehrlichia mikurensis strain SE20	89586.3	fig|89586.3.peg.749	897162	898121	960	319	3-oxoacyl-[acyl-carrier-protein] synthase, KASIII (EC 2.3.1.180)	PGF_00420953		FALSE
33	Candidatus Neoehrlichia mikurensis strain SE20	89586.3	fig|89586.3.peg.750	899220	898792	429	142	tRNA-specific adenosine-34 deaminase (EC 3.5.4.33)	PGF_07596127		FALSE
33	Candidatus Neoehrlichia mikurensis strain SE20	89586.3	fig|89586.3.peg.751	899374	899796	423	140	hypothetical protein			FALSE
34	Candidatus Neoehrlichia mikurensis strain SE26	89586.4	fig|89586.4.peg.739	889582	890076	495	164	Nitrilotriacetate monooxygenase component B (EC 1.14.13.-)			FALSE
34	Candidatus Neoehrlichia mikurensis strain SE26	89586.4	fig|89586.4.peg.740	891392	892204	813	270	4-hydroxy-tetrahydrodipicolinate reductase (EC 1.17.1.8)	PGF_01176589		FALSE
34	Candidatus Neoehrlichia mikurensis strain SE26	89586.4	fig|89586.4.peg.741	892258	893016	759	252	Phosphate ABC transporter, ATP-binding protein PstB (TC 3.A.1.7.1)	PGF_06213055		FALSE
34	Candidatus Neoehrlichia mikurensis strain SE26	89586.4	fig|89586.4.peg.742	895344	894154	1191	396	Queuine tRNA-ribosyltransferase (EC 2.4.2.29)	PGF_02061452		TRUE	8.4e-146	68.69
34	Candidatus Neoehrlichia mikurensis strain SE26	89586.4	fig|89586.4.peg.743	895900	896082	183	60	LSU ribosomal protein L32p @ LSU ribosomal protein L32p, zinc-independent	PGF_04792416		FALSE
34	Candidatus Neoehrlichia mikurensis strain SE26	89586.4	fig|89586.4.peg.744	896099	897124	1026	341	Phosphate:acyl-ACP acyltransferase PlsX (EC 2.3.1.n2)	PGF_00033289		FALSE
34	Candidatus Neoehrlichia mikurensis strain SE26	89586.4	fig|89586.4.peg.745	897125	898084	960	319	3-oxoacyl-[acyl-carrier-protein] synthase, KASIII (EC 2.3.1.180)	PGF_00420953		FALSE
34	Candidatus Neoehrlichia mikurensis strain SE26	89586.4	fig|89586.4.peg.746	899183	898755	429	142	tRNA-specific adenosine-34 deaminase (EC 3.5.4.33)	PGF_07596127		FALSE
34	Candidatus Neoehrlichia mikurensis strain SE26	89586.4	fig|89586.4.peg.747	899337	899759	423	140	hypothetical protein			FALSE
35	Candidatus Neoehrlichia mikurensis 18-2837	89586.6	fig|89586.6.peg.64	90423	90001	423	140	hypothetical protein			FALSE
35	Candidatus Neoehrlichia mikurensis 18-2837	89586.6	fig|89586.6.peg.65	90577	91005	429	142	tRNA-specific adenosine-34 deaminase (EC 3.5.4.33)	PGF_07596127		FALSE
35	Candidatus Neoehrlichia mikurensis 18-2837	89586.6	fig|89586.6.peg.66	92635	91676	960	319	3-oxoacyl-[acyl-carrier-protein] synthase, KASIII (EC 2.3.1.180)	PGF_00420953		FALSE
35	Candidatus Neoehrlichia mikurensis 18-2837	89586.6	fig|89586.6.peg.67	93661	92636	1026	341	Phosphate:acyl-ACP acyltransferase PlsX (EC 2.3.1.n2)	PGF_00033289		FALSE
35	Candidatus Neoehrlichia mikurensis 18-2837	89586.6	fig|89586.6.peg.68	93860	93678	183	60	LSU ribosomal protein L32p @ LSU ribosomal protein L32p, zinc-independent	PGF_04792416		FALSE
35	Candidatus Neoehrlichia mikurensis 18-2837	89586.6	fig|89586.6.peg.69	94416	95606	1191	396	Queuine tRNA-ribosyltransferase (EC 2.4.2.29)	PGF_02061452		TRUE	8.4e-146	68.69
35	Candidatus Neoehrlichia mikurensis 18-2837	89586.6	fig|89586.6.peg.70	97502	96744	759	252	Phosphate ABC transporter, ATP-binding protein PstB (TC 3.A.1.7.1)	PGF_06213055		FALSE
35	Candidatus Neoehrlichia mikurensis 18-2837	89586.6	fig|89586.6.peg.71	98332	97556	777	258	4-hydroxy-tetrahydrodipicolinate reductase (EC 1.17.1.8)	PGF_01176589		FALSE
35	Candidatus Neoehrlichia mikurensis 18-2837	89586.6	fig|89586.6.peg.72	100178	99684	495	164	Nitrilotriacetate monooxygenase component B (EC 1.14.13.-)			FALSE
36	Candidatus Neoehrlichia mikurensis 18-2804	89586.7	fig|89586.7.peg.66	90426	90004	423	140	hypothetical protein			FALSE
36	Candidatus Neoehrlichia mikurensis 18-2804	89586.7	fig|89586.7.peg.67	90580	91008	429	142	tRNA-specific adenosine-34 deaminase (EC 3.5.4.33)	PGF_07596127		FALSE
36	Candidatus Neoehrlichia mikurensis 18-2804	89586.7	fig|89586.7.peg.68	92638	91679	960	319	3-oxoacyl-[acyl-carrier-protein] synthase, KASIII (EC 2.3.1.180)	PGF_00420953		FALSE
36	Candidatus Neoehrlichia mikurensis 18-2804	89586.7	fig|89586.7.peg.69	93664	92639	1026	341	Phosphate:acyl-ACP acyltransferase PlsX (EC 2.3.1.n2)	PGF_00033289		FALSE
36	Candidatus Neoehrlichia mikurensis 18-2804	89586.7	fig|89586.7.peg.70	93863	93681	183	60	LSU ribosomal protein L32p @ LSU ribosomal protein L32p, zinc-independent	PGF_04792416		FALSE
36	Candidatus Neoehrlichia mikurensis 18-2804	89586.7	fig|89586.7.peg.71	94419	95609	1191	396	Queuine tRNA-ribosyltransferase (EC 2.4.2.29)	PGF_02061452		TRUE	8.4e-146	68.69
36	Candidatus Neoehrlichia mikurensis 18-2804	89586.7	fig|89586.7.peg.72	97505	96747	759	252	Phosphate ABC transporter, ATP-binding protein PstB (TC 3.A.1.7.1)	PGF_06213055		FALSE
36	Candidatus Neoehrlichia mikurensis 18-2804	89586.7	fig|89586.7.peg.73	98335	97559	777	258	4-hydroxy-tetrahydrodipicolinate reductase (EC 1.17.1.8)	PGF_01176589		FALSE
36	Candidatus Neoehrlichia mikurensis 18-2804	89586.7	fig|89586.7.peg.74	100137	99643	495	164	Nitrilotriacetate monooxygenase component B (EC 1.14.13.-)			FALSE
37	Ehrlichia canis str. Jake	269485	fig|269484.6.peg.619	832342	831917	426	141	hypothetical protein	PGF_01547543	PLF_943_00000318	FALSE
37	Ehrlichia canis str. Jake	269485	fig|269484.6.peg.620	832486	832905	420	139	tRNA-specific adenosine-34 deaminase (EC 3.5.4.33)	PGF_07596127	PLF_943_00000660	FALSE
37	Ehrlichia canis str. Jake	269485	fig|269484.6.peg.621	833800	833630	171	56	hypothetical protein	PGF_01547142	PLF_943_00002120	FALSE
37	Ehrlichia canis str. Jake	269485	fig|269484.6.peg.622	834770	833811	960	319	3-oxoacyl-[acyl-carrier-protein] synthase, KASIII (EC 2.3.1.180)	PGF_00420953	PLF_943_00000093	FALSE
37	Ehrlichia canis str. Jake	269485	fig|269484.6.peg.623	835796	834783	1014	337	Phosphate:acyl-ACP acyltransferase PlsX (EC 2.3.1.n2)	PGF_00033289	PLF_943_00001008	FALSE
37	Ehrlichia canis str. Jake	269485	fig|269484.6.peg.624	836009	835824	186	61	LSU ribosomal protein L32p @ LSU ribosomal protein L32p, zinc-independent	PGF_04792416	PLF_943_00000178	FALSE
37	Ehrlichia canis str. Jake	269485	fig|269484.6.peg.625	836152	837342	1191	396	Queuine tRNA-ribosyltransferase (EC 2.4.2.29)	PGF_02061452	PLF_943_00000329	TRUE	1.3e-144	67.34
37	Ehrlichia canis str. Jake	269485	fig|269484.6.peg.626	838997	838236	762	253	Phosphate ABC transporter, ATP-binding protein PstB (TC 3.A.1.7.1)	PGF_06213055	PLF_943_00000225	FALSE
37	Ehrlichia canis str. Jake	269485	fig|269484.6.peg.627	839814	839011	804	267	4-hydroxy-tetrahydrodipicolinate reductase (EC 1.17.1.8)	PGF_01176589	PLF_943_00000454	FALSE
37	Ehrlichia canis str. Jake	269485	fig|269484.6.peg.628	840323	839811	513	170	Nitrilotriacetate monooxygenase component B (EC 1.14.13.-)	PGF_09217550	PLF_943_00000692	FALSE
37	Ehrlichia canis str. Jake	269485	fig|269484.6.peg.629	841229	840351	879	292	4-hydroxybenzoate polyprenyltransferase (EC 2.5.1.39)	PGF_00423927	PLF_943_00000666	FALSE
37	Ehrlichia canis str. Jake	269485	fig|269484.6.peg.630	842591	841704	888	295	4-hydroxybenzoate polyprenyltransferase (EC 2.5.1.39)	PGF_00423927	PLF_943_00001561	FALSE
38	Ehrlichia canis 20-01904-0002	944.18	fig|944.18.peg.416	487809	488543	735	244	4-hydroxybenzoate polyprenyltransferase (EC 2.5.1.39)	PGF_00423927	PLF_943_00001561	FALSE
38	Ehrlichia canis 20-01904-0002	944.18	fig|944.18.peg.417	489018	489896	879	292	4-hydroxybenzoate polyprenyltransferase (EC 2.5.1.39)	PGF_00423927	PLF_943_00000666	FALSE
38	Ehrlichia canis 20-01904-0002	944.18	fig|944.18.peg.418	489923	490435	513	170	Nitrilotriacetate monooxygenase component B (EC 1.14.13.-)	PGF_09217550	PLF_943_00000692	FALSE
38	Ehrlichia canis 20-01904-0002	944.18	fig|944.18.peg.419	490432	491235	804	267	4-hydroxy-tetrahydrodipicolinate reductase (EC 1.17.1.8)	PGF_01176589	PLF_943_00000454	FALSE
38	Ehrlichia canis 20-01904-0002	944.18	fig|944.18.peg.420	491249	492010	762	253	Phosphate ABC transporter, ATP-binding protein PstB (TC 3.A.1.7.1)	PGF_06213055	PLF_943_00000225	FALSE
38	Ehrlichia canis 20-01904-0002	944.18	fig|944.18.peg.421	494094	492904	1191	396	Queuine tRNA-ribosyltransferase (EC 2.4.2.29)	PGF_02061452	PLF_943_00000329	TRUE	1.3e-144	67.34
38	Ehrlichia canis 20-01904-0002	944.18	fig|944.18.peg.422	494237	494422	186	61	LSU ribosomal protein L32p @ LSU ribosomal protein L32p, zinc-independent	PGF_04792416	PLF_943_00000178	FALSE
38	Ehrlichia canis 20-01904-0002	944.18	fig|944.18.peg.423	494450	495463	1014	337	Phosphate:acyl-ACP acyltransferase PlsX (EC 2.3.1.n2)	PGF_00033289	PLF_943_00001008	FALSE
38	Ehrlichia canis 20-01904-0002	944.18	fig|944.18.peg.424	495476	496435	960	319	3-oxoacyl-[acyl-carrier-protein] synthase, KASIII (EC 2.3.1.180)	PGF_00420953	PLF_943_00000093	FALSE
38	Ehrlichia canis 20-01904-0002	944.18	fig|944.18.peg.425	496446	496616	171	56	hypothetical protein	PGF_01547142	PLF_943_00002120	FALSE
38	Ehrlichia canis 20-01904-0002	944.18	fig|944.18.peg.426	497760	497341	420	139	tRNA-specific adenosine-34 deaminase (EC 3.5.4.33)	PGF_07596127	PLF_943_00000660	FALSE
38	Ehrlichia canis 20-01904-0002	944.18	fig|944.18.peg.427	497904	498329	426	141	hypothetical protein	PGF_01547543	PLF_943_00000318	FALSE
39	Ehrlichia canis 20-02677-0001	944.17	fig|944.17.peg.413	487834	488568	735	244	4-hydroxybenzoate polyprenyltransferase (EC 2.5.1.39)	PGF_00423927	PLF_943_00001561	FALSE
39	Ehrlichia canis 20-02677-0001	944.17	fig|944.17.peg.414	489043	489921	879	292	4-hydroxybenzoate polyprenyltransferase (EC 2.5.1.39)	PGF_00423927	PLF_943_00000666	FALSE
39	Ehrlichia canis 20-02677-0001	944.17	fig|944.17.peg.415	489948	490460	513	170	Nitrilotriacetate monooxygenase component B (EC 1.14.13.-)	PGF_09217550	PLF_943_00000692	FALSE
39	Ehrlichia canis 20-02677-0001	944.17	fig|944.17.peg.416	490457	491260	804	267	4-hydroxy-tetrahydrodipicolinate reductase (EC 1.17.1.8)	PGF_01176589	PLF_943_00000454	FALSE
39	Ehrlichia canis 20-02677-0001	944.17	fig|944.17.peg.417	491274	492035	762	253	Phosphate ABC transporter, ATP-binding protein PstB (TC 3.A.1.7.1)	PGF_06213055	PLF_943_00000225	FALSE
39	Ehrlichia canis 20-02677-0001	944.17	fig|944.17.peg.418	494119	492929	1191	396	Queuine tRNA-ribosyltransferase (EC 2.4.2.29)	PGF_02061452	PLF_943_00000329	TRUE	1.3e-144	67.34
39	Ehrlichia canis 20-02677-0001	944.17	fig|944.17.peg.419	494262	494447	186	61	LSU ribosomal protein L32p @ LSU ribosomal protein L32p, zinc-independent	PGF_04792416	PLF_943_00000178	FALSE
39	Ehrlichia canis 20-02677-0001	944.17	fig|944.17.peg.420	494475	495488	1014	337	Phosphate:acyl-ACP acyltransferase PlsX (EC 2.3.1.n2)	PGF_00033289	PLF_943_00001008	FALSE
39	Ehrlichia canis 20-02677-0001	944.17	fig|944.17.peg.421	495501	496460	960	319	3-oxoacyl-[acyl-carrier-protein] synthase, KASIII (EC 2.3.1.180)	PGF_00420953	PLF_943_00000093	FALSE
39	Ehrlichia canis 20-02677-0001	944.17	fig|944.17.peg.422	496471	496641	171	56	hypothetical protein	PGF_01547142	PLF_943_00002120	FALSE
39	Ehrlichia canis 20-02677-0001	944.17	fig|944.17.peg.423	497785	497366	420	139	tRNA-specific adenosine-34 deaminase (EC 3.5.4.33)	PGF_07596127	PLF_943_00000660	FALSE
39	Ehrlichia canis 20-02677-0001	944.17	fig|944.17.peg.424	497929	498354	426	141	hypothetical protein	PGF_01547543	PLF_943_00000318	FALSE
40	Ehrlichia canis 21-00950-0007	944.16	fig|944.16.peg.416	487944	488678	735	244	4-hydroxybenzoate polyprenyltransferase (EC 2.5.1.39)	PGF_00423927	PLF_943_00001561	FALSE
40	Ehrlichia canis 21-00950-0007	944.16	fig|944.16.peg.417	489153	490031	879	292	4-hydroxybenzoate polyprenyltransferase (EC 2.5.1.39)	PGF_00423927	PLF_943_00000666	FALSE
40	Ehrlichia canis 21-00950-0007	944.16	fig|944.16.peg.418	490058	490570	513	170	Nitrilotriacetate monooxygenase component B (EC 1.14.13.-)	PGF_09217550	PLF_943_00000692	FALSE
40	Ehrlichia canis 21-00950-0007	944.16	fig|944.16.peg.419	490567	491370	804	267	4-hydroxy-tetrahydrodipicolinate reductase (EC 1.17.1.8)	PGF_01176589	PLF_943_00000454	FALSE
40	Ehrlichia canis 21-00950-0007	944.16	fig|944.16.peg.420	491384	492145	762	253	Phosphate ABC transporter, ATP-binding protein PstB (TC 3.A.1.7.1)	PGF_06213055	PLF_943_00000225	FALSE
40	Ehrlichia canis 21-00950-0007	944.16	fig|944.16.peg.421	494229	493039	1191	396	Queuine tRNA-ribosyltransferase (EC 2.4.2.29)	PGF_02061452	PLF_943_00000329	TRUE	1.3e-144	67.34
40	Ehrlichia canis 21-00950-0007	944.16	fig|944.16.peg.422	494372	494557	186	61	LSU ribosomal protein L32p @ LSU ribosomal protein L32p, zinc-independent	PGF_04792416	PLF_943_00000178	FALSE
40	Ehrlichia canis 21-00950-0007	944.16	fig|944.16.peg.423	494585	495598	1014	337	Phosphate:acyl-ACP acyltransferase PlsX (EC 2.3.1.n2)	PGF_00033289	PLF_943_00001008	FALSE
40	Ehrlichia canis 21-00950-0007	944.16	fig|944.16.peg.424	495611	496570	960	319	3-oxoacyl-[acyl-carrier-protein] synthase, KASIII (EC 2.3.1.180)	PGF_00420953	PLF_943_00000093	FALSE
40	Ehrlichia canis 21-00950-0007	944.16	fig|944.16.peg.425	496581	496751	171	56	hypothetical protein	PGF_01547142	PLF_943_00002120	FALSE
40	Ehrlichia canis 21-00950-0007	944.16	fig|944.16.peg.426	497895	497476	420	139	tRNA-specific adenosine-34 deaminase (EC 3.5.4.33)	PGF_07596127	PLF_943_00000660	FALSE
40	Ehrlichia canis 21-00950-0007	944.16	fig|944.16.peg.427	498039	498464	426	141	hypothetical protein	PGF_01547543	PLF_943_00000318	FALSE
41	Ehrlichia canis strain YZ-1	944.12	fig|944.12.peg.418	490408	491142	735	244	4-hydroxybenzoate polyprenyltransferase (EC 2.5.1.39)	PGF_00423927	PLF_943_00001561	FALSE
41	Ehrlichia canis strain YZ-1	944.12	fig|944.12.peg.419	491617	492495	879	292	4-hydroxybenzoate polyprenyltransferase (EC 2.5.1.39)	PGF_00423927	PLF_943_00000666	FALSE
41	Ehrlichia canis strain YZ-1	944.12	fig|944.12.peg.420	492522	493034	513	170	Nitrilotriacetate monooxygenase component B (EC 1.14.13.-)	PGF_09217550	PLF_943_00000692	FALSE
41	Ehrlichia canis strain YZ-1	944.12	fig|944.12.peg.421	493031	493834	804	267	4-hydroxy-tetrahydrodipicolinate reductase (EC 1.17.1.8)	PGF_01176589	PLF_943_00000454	FALSE
41	Ehrlichia canis strain YZ-1	944.12	fig|944.12.peg.422	493848	494609	762	253	Phosphate ABC transporter, ATP-binding protein PstB (TC 3.A.1.7.1)	PGF_06213055	PLF_943_00000225	FALSE
41	Ehrlichia canis strain YZ-1	944.12	fig|944.12.peg.423	496693	495503	1191	396	Queuine tRNA-ribosyltransferase (EC 2.4.2.29)	PGF_02061452	PLF_943_00000329	TRUE	1.3e-144	67.34
41	Ehrlichia canis strain YZ-1	944.12	fig|944.12.peg.424	496836	497021	186	61	LSU ribosomal protein L32p @ LSU ribosomal protein L32p, zinc-independent	PGF_04792416	PLF_943_00000178	FALSE
41	Ehrlichia canis strain YZ-1	944.12	fig|944.12.peg.425	497049	498062	1014	337	Phosphate:acyl-ACP acyltransferase PlsX (EC 2.3.1.n2)	PGF_00033289	PLF_943_00001008	FALSE
41	Ehrlichia canis strain YZ-1	944.12	fig|944.12.peg.426	498075	499034	960	319	3-oxoacyl-[acyl-carrier-protein] synthase, KASIII (EC 2.3.1.180)	PGF_00420953	PLF_943_00000093	FALSE
41	Ehrlichia canis strain YZ-1	944.12	fig|944.12.peg.427	499045	499215	171	56	hypothetical protein	PGF_01547142	PLF_943_00002120	FALSE
41	Ehrlichia canis strain YZ-1	944.12	fig|944.12.peg.428	500359	499940	420	139	tRNA-specific adenosine-34 deaminase (EC 3.5.4.33)	PGF_07596127	PLF_943_00000660	FALSE
41	Ehrlichia canis strain YZ-1	944.12	fig|944.12.peg.429	500503	500928	426	141	hypothetical protein	PGF_01547543	PLF_943_00000318	FALSE
42	Ehrlichia sp. HF	391036	fig|391036.3.peg.368	409221	408862	360	119	Ribonuclease P protein component (EC 3.1.26.5)	PGF_08424570	PLF_943_00000707	FALSE
42	Ehrlichia sp. HF	391036	fig|391036.3.peg.369	409634	410512	879	292	4-hydroxybenzoate polyprenyltransferase (EC 2.5.1.39)	PGF_00423927	PLF_943_00001090	FALSE
42	Ehrlichia sp. HF	391036	fig|391036.3.peg.370	410560	411054	495	164	Nitrilotriacetate monooxygenase component B (EC 1.14.13.-)	PGF_09217550	PLF_943_00000692	FALSE
42	Ehrlichia sp. HF	391036	fig|391036.3.peg.371	411051	411854	804	267	4-hydroxy-tetrahydrodipicolinate reductase (EC 1.17.1.8)	PGF_01176589	PLF_943_00000454	FALSE
42	Ehrlichia sp. HF	391036	fig|391036.3.peg.372	411873	412634	762	253	Phosphate ABC transporter, ATP-binding protein PstB (TC 3.A.1.7.1)	PGF_06213055	PLF_943_00000225	FALSE
42	Ehrlichia sp. HF	391036	fig|391036.3.peg.373	414555	413365	1191	396	Queuine tRNA-ribosyltransferase (EC 2.4.2.29)	PGF_02061452	PLF_943_00000329	TRUE	1.5e-146	68.1
42	Ehrlichia sp. HF	391036	fig|391036.3.peg.374	414699	414884	186	61	LSU ribosomal protein L32p @ LSU ribosomal protein L32p, zinc-independent	PGF_04792416	PLF_943_00000178	FALSE
42	Ehrlichia sp. HF	391036	fig|391036.3.peg.375	414914	415927	1014	337	Phosphate:acyl-ACP acyltransferase PlsX (EC 2.3.1.n2)	PGF_00033289	PLF_943_00001008	FALSE
42	Ehrlichia sp. HF	391036	fig|391036.3.peg.376	415937	416896	960	319	3-oxoacyl-[acyl-carrier-protein] synthase, KASIII (EC 2.3.1.180)	PGF_00420953	PLF_943_00000093	FALSE
42	Ehrlichia sp. HF	391036	fig|391036.3.peg.377	417517	417095	423	140	tRNA-specific adenosine-34 deaminase (EC 3.5.4.33)	PGF_07596127	PLF_943_00000660	FALSE
42	Ehrlichia sp. HF	391036	fig|391036.3.peg.378	417673	418098	426	141	hypothetical protein	PGF_01547543	PLF_943_00000318	FALSE
42	Ehrlichia sp. HF	391036	fig|391036.3.peg.379	418845	420269	1425	474	Replicative DNA helicase (DnaB) (EC 3.6.4.12)	PGF_10518765	PLF_943_00000026	FALSE
43	Ehrlichia muris AS145	1.42389e+06	fig|1423892.3.peg.615	759859	759434	426	141	hypothetical protein	PGF_01547543	PLF_943_00000318	FALSE
43	Ehrlichia muris AS145	1.42389e+06	fig|1423892.3.peg.616	760015	760437	423	140	tRNA-specific adenosine-34 deaminase (EC 3.5.4.33)	PGF_07596127	PLF_943_00000660	FALSE
43	Ehrlichia muris AS145	1.42389e+06	fig|1423892.3.peg.617	761571	760612	960	319	3-oxoacyl-[acyl-carrier-protein] synthase, KASIII (EC 2.3.1.180)	PGF_00420953	PLF_943_00000093	FALSE
43	Ehrlichia muris AS145	1.42389e+06	fig|1423892.3.peg.618	762594	761581	1014	337	Phosphate:acyl-ACP acyltransferase PlsX (EC 2.3.1.n2)	PGF_00033289	PLF_943_00001008	FALSE
43	Ehrlichia muris AS145	1.42389e+06	fig|1423892.3.peg.619	762805	762620	186	61	LSU ribosomal protein L32p @ LSU ribosomal protein L32p, zinc-independent	PGF_04792416	PLF_943_00000178	FALSE
43	Ehrlichia muris AS145	1.42389e+06	fig|1423892.3.peg.620	762949	764139	1191	396	Queuine tRNA-ribosyltransferase (EC 2.4.2.29)	PGF_02061452	PLF_943_00000329	TRUE	5e-146	67.59
43	Ehrlichia muris AS145	1.42389e+06	fig|1423892.3.peg.621	766083	765322	762	253	Phosphate ABC transporter, ATP-binding protein PstB (TC 3.A.1.7.1)	PGF_06213055	PLF_943_00000225	FALSE
43	Ehrlichia muris AS145	1.42389e+06	fig|1423892.3.peg.622	766905	766102	804	267	4-hydroxy-tetrahydrodipicolinate reductase (EC 1.17.1.8)	PGF_01176589	PLF_943_00000454	FALSE
43	Ehrlichia muris AS145	1.42389e+06	fig|1423892.3.peg.623	767396	766902	495	164	Nitrilotriacetate monooxygenase component B (EC 1.14.13.-)	PGF_09217550	PLF_943_00000692	FALSE
43	Ehrlichia muris AS145	1.42389e+06	fig|1423892.3.peg.624	768365	767445	921	306	4-hydroxybenzoate polyprenyltransferase (EC 2.5.1.39)	PGF_00423927	PLF_943_00000666	FALSE
44	Ehrlichia chaffeensis str. Liberty	1.24965e+06	fig|1249653.3.peg.637	773857	772433	1425	474	Replicative DNA helicase (DnaB) (EC 3.6.4.12)	PGF_10518765	PLF_943_00000026	FALSE
44	Ehrlichia chaffeensis str. Liberty	1.24965e+06	fig|1249653.3.peg.638	774826	774398	429	142	hypothetical protein	PGF_01547543	PLF_943_00000318	FALSE
44	Ehrlichia chaffeensis str. Liberty	1.24965e+06	fig|1249653.3.peg.639	774981	775403	423	140	tRNA-specific adenosine-34 deaminase (EC 3.5.4.33)	PGF_07596127	PLF_943_00000660	FALSE
44	Ehrlichia chaffeensis str. Liberty	1.24965e+06	fig|1249653.3.peg.640	776426	775467	960	319	3-oxoacyl-[acyl-carrier-protein] synthase, KASIII (EC 2.3.1.180)	PGF_00420953	PLF_943_00000093	FALSE
44	Ehrlichia chaffeensis str. Liberty	1.24965e+06	fig|1249653.3.peg.641	777449	776436	1014	337	Phosphate:acyl-ACP acyltransferase PlsX (EC 2.3.1.n2)	PGF_00033289	PLF_943_00001008	FALSE
44	Ehrlichia chaffeensis str. Liberty	1.24965e+06	fig|1249653.3.peg.642	777663	777478	186	61	LSU ribosomal protein L32p @ LSU ribosomal protein L32p, zinc-independent	PGF_04792416	PLF_943_00000178	FALSE
44	Ehrlichia chaffeensis str. Liberty	1.24965e+06	fig|1249653.3.peg.643	777807	778997	1191	396	Queuine tRNA-ribosyltransferase (EC 2.4.2.29)	PGF_02061452	PLF_943_00000329	TRUE	1.9e-147	69.62
44	Ehrlichia chaffeensis str. Liberty	1.24965e+06	fig|1249653.3.peg.644	780049	779288	762	253	Phosphate ABC transporter, ATP-binding protein PstB (TC 3.A.1.7.1)	PGF_06213055	PLF_943_00000225	FALSE
44	Ehrlichia chaffeensis str. Liberty	1.24965e+06	fig|1249653.3.peg.645	780872	780069	804	267	4-hydroxy-tetrahydrodipicolinate reductase (EC 1.17.1.8)	PGF_01176589	PLF_943_00000454	FALSE
44	Ehrlichia chaffeensis str. Liberty	1.24965e+06	fig|1249653.3.peg.646	781363	780869	495	164	Nitrilotriacetate monooxygenase component B (EC 1.14.13.-)	PGF_09217550	PLF_943_00000692	FALSE
44	Ehrlichia chaffeensis str. Liberty	1.24965e+06	fig|1249653.3.peg.647	782288	781410	879	292	4-hydroxybenzoate polyprenyltransferase (EC 2.5.1.39)	PGF_00423927	PLF_943_00000666	FALSE
44	Ehrlichia chaffeensis str. Liberty	1.24965e+06	fig|1249653.3.peg.648	782707	783066	360	119	Ribonuclease P protein component (EC 3.1.26.5)	PGF_08424570	PLF_943_00000707	FALSE
44	Ehrlichia chaffeensis str. Liberty	1.24965e+06	fig|1249653.3.peg.649	783136	784440	1305	434	Na+/alanine symporter	PGF_01547607	PLF_943_00000690	FALSE
45	Ehrlichia chaffeensis str. Arkansas	205920	fig|205920.11.peg.373	418387	417083	1305	434	Na+/alanine symporter	PGF_01547607	PLF_943_00000690	FALSE
45	Ehrlichia chaffeensis str. Arkansas	205920	fig|205920.11.peg.374	418816	418457	360	119	Ribonuclease P protein component (EC 3.1.26.5)	PGF_08424570	PLF_943_00000707	FALSE
45	Ehrlichia chaffeensis str. Arkansas	205920	fig|205920.11.peg.375	418941	418807	135	44	LSU ribosomal protein L34p	PGF_00016418	PLF_943_00000915	FALSE
45	Ehrlichia chaffeensis str. Arkansas	205920	fig|205920.11.peg.376	419235	420113	879	292	4-hydroxybenzoate polyprenyltransferase (EC 2.5.1.39)	PGF_00423927	PLF_943_00000666	FALSE
45	Ehrlichia chaffeensis str. Arkansas	205920	fig|205920.11.peg.377	420160	420654	495	164	Nitrilotriacetate monooxygenase component B (EC 1.14.13.-)	PGF_09217550	PLF_943_00000692	FALSE
45	Ehrlichia chaffeensis str. Arkansas	205920	fig|205920.11.peg.378	420651	421454	804	267	4-hydroxy-tetrahydrodipicolinate reductase (EC 1.17.1.8)	PGF_01176589	PLF_943_00000454	FALSE
45	Ehrlichia chaffeensis str. Arkansas	205920	fig|205920.11.peg.379	421474	422235	762	253	Phosphate ABC transporter, ATP-binding protein PstB (TC 3.A.1.7.1)	PGF_06213055	PLF_943_00000225	FALSE
45	Ehrlichia chaffeensis str. Arkansas	205920	fig|205920.11.peg.380	423716	422526	1191	396	Queuine tRNA-ribosyltransferase (EC 2.4.2.29)	PGF_02061452	PLF_943_00000329	TRUE	4.7e-146	68.86
45	Ehrlichia chaffeensis str. Arkansas	205920	fig|205920.11.peg.381	423860	424045	186	61	LSU ribosomal protein L32p @ LSU ribosomal protein L32p, zinc-independent	PGF_04792416	PLF_943_00000178	FALSE
45	Ehrlichia chaffeensis str. Arkansas	205920	fig|205920.11.peg.382	424074	425087	1014	337	Phosphate:acyl-ACP acyltransferase PlsX (EC 2.3.1.n2)	PGF_00033289	PLF_943_00001008	FALSE
45	Ehrlichia chaffeensis str. Arkansas	205920	fig|205920.11.peg.383	425097	426056	960	319	3-oxoacyl-[acyl-carrier-protein] synthase, KASIII (EC 2.3.1.180)	PGF_00420953	PLF_943_00000093	FALSE
45	Ehrlichia chaffeensis str. Arkansas	205920	fig|205920.11.peg.384	426542	426120	423	140	tRNA-specific adenosine-34 deaminase (EC 3.5.4.33)	PGF_07596127	PLF_943_00000660	FALSE
45	Ehrlichia chaffeensis str. Arkansas	205920	fig|205920.11.peg.385	426697	427125	429	142	hypothetical protein	PGF_01547543	PLF_943_00000318	FALSE
45	Ehrlichia chaffeensis str. Arkansas	205920	fig|205920.11.peg.386	427624	429090	1467	488	Replicative DNA helicase (DnaB) (EC 3.6.4.12)	PGF_10518765	PLF_943_00000026	FALSE
46	Ehrlichia chaffeensis str. Osceola	1.24965e+06	fig|1249654.3.peg.366	411470	410166	1305	434	Na+/alanine symporter	PGF_01547607	PLF_943_00000690	FALSE
46	Ehrlichia chaffeensis str. Osceola	1.24965e+06	fig|1249654.3.peg.367	411899	411540	360	119	Ribonuclease P protein component (EC 3.1.26.5)	PGF_08424570	PLF_943_00000707	FALSE
46	Ehrlichia chaffeensis str. Osceola	1.24965e+06	fig|1249654.3.peg.368	412321	413196	876	291	4-hydroxybenzoate polyprenyltransferase (EC 2.5.1.39)	PGF_00423927	PLF_943_00000666	FALSE
46	Ehrlichia chaffeensis str. Osceola	1.24965e+06	fig|1249654.3.peg.369	413243	413737	495	164	Nitrilotriacetate monooxygenase component B (EC 1.14.13.-)	PGF_09217550	PLF_943_00000692	FALSE
46	Ehrlichia chaffeensis str. Osceola	1.24965e+06	fig|1249654.3.peg.370	413734	414537	804	267	4-hydroxy-tetrahydrodipicolinate reductase (EC 1.17.1.8)	PGF_01176589	PLF_943_00000454	FALSE
46	Ehrlichia chaffeensis str. Osceola	1.24965e+06	fig|1249654.3.peg.371	414557	415318	762	253	Phosphate ABC transporter, ATP-binding protein PstB (TC 3.A.1.7.1)	PGF_06213055	PLF_943_00000225	FALSE
46	Ehrlichia chaffeensis str. Osceola	1.24965e+06	fig|1249654.3.peg.372	416799	415609	1191	396	Queuine tRNA-ribosyltransferase (EC 2.4.2.29)	PGF_02061452	PLF_943_00000329	TRUE	4.1e-147	69.37
46	Ehrlichia chaffeensis str. Osceola	1.24965e+06	fig|1249654.3.peg.373	416943	417128	186	61	LSU ribosomal protein L32p @ LSU ribosomal protein L32p, zinc-independent	PGF_04792416	PLF_943_00000178	FALSE
46	Ehrlichia chaffeensis str. Osceola	1.24965e+06	fig|1249654.3.peg.374	417157	418170	1014	337	Phosphate:acyl-ACP acyltransferase PlsX (EC 2.3.1.n2)	PGF_00033289	PLF_943_00001008	FALSE
46	Ehrlichia chaffeensis str. Osceola	1.24965e+06	fig|1249654.3.peg.375	418180	419139	960	319	3-oxoacyl-[acyl-carrier-protein] synthase, KASIII (EC 2.3.1.180)	PGF_00420953	PLF_943_00000093	FALSE
46	Ehrlichia chaffeensis str. Osceola	1.24965e+06	fig|1249654.3.peg.376	419625	419203	423	140	tRNA-specific adenosine-34 deaminase (EC 3.5.4.33)	PGF_07596127	PLF_943_00000660	FALSE
46	Ehrlichia chaffeensis str. Osceola	1.24965e+06	fig|1249654.3.peg.377	419780	420208	429	142	hypothetical protein	PGF_01547543	PLF_943_00000318	FALSE
46	Ehrlichia chaffeensis str. Osceola	1.24965e+06	fig|1249654.3.peg.378	420707	422173	1467	488	Replicative DNA helicase (DnaB) (EC 3.6.4.12)	PGF_10518765	PLF_943_00000026	FALSE
47	Ehrlichia chaffeensis str. Wakulla	1.24966e+06	fig|1249656.3.peg.630	774203	772779	1425	474	Replicative DNA helicase (DnaB) (EC 3.6.4.12)	PGF_10518765	PLF_943_00000026	FALSE
47	Ehrlichia chaffeensis str. Wakulla	1.24966e+06	fig|1249656.3.peg.631	775172	774744	429	142	hypothetical protein	PGF_01547543	PLF_943_00000318	FALSE
47	Ehrlichia chaffeensis str. Wakulla	1.24966e+06	fig|1249656.3.peg.632	775327	775749	423	140	tRNA-specific adenosine-34 deaminase (EC 3.5.4.33)	PGF_07596127	PLF_943_00000660	FALSE
47	Ehrlichia chaffeensis str. Wakulla	1.24966e+06	fig|1249656.3.peg.633	776772	775813	960	319	3-oxoacyl-[acyl-carrier-protein] synthase, KASIII (EC 2.3.1.180)	PGF_00420953	PLF_943_00000093	FALSE
47	Ehrlichia chaffeensis str. Wakulla	1.24966e+06	fig|1249656.3.peg.634	777795	776782	1014	337	Phosphate:acyl-ACP acyltransferase PlsX (EC 2.3.1.n2)	PGF_00033289	PLF_943_00001008	FALSE
47	Ehrlichia chaffeensis str. Wakulla	1.24966e+06	fig|1249656.3.peg.635	778009	777824	186	61	LSU ribosomal protein L32p @ LSU ribosomal protein L32p, zinc-independent	PGF_04792416	PLF_943_00000178	FALSE
47	Ehrlichia chaffeensis str. Wakulla	1.24966e+06	fig|1249656.3.peg.636	778153	779343	1191	396	Queuine tRNA-ribosyltransferase (EC 2.4.2.29)	PGF_02061452	PLF_943_00000329	TRUE	1.5e-146	69.11
47	Ehrlichia chaffeensis str. Wakulla	1.24966e+06	fig|1249656.3.peg.637	780395	779634	762	253	Phosphate ABC transporter, ATP-binding protein PstB (TC 3.A.1.7.1)	PGF_06213055	PLF_943_00000225	FALSE
47	Ehrlichia chaffeensis str. Wakulla	1.24966e+06	fig|1249656.3.peg.638	781218	780415	804	267	4-hydroxy-tetrahydrodipicolinate reductase (EC 1.17.1.8)	PGF_01176589	PLF_943_00000454	FALSE
47	Ehrlichia chaffeensis str. Wakulla	1.24966e+06	fig|1249656.3.peg.639	781709	781215	495	164	Nitrilotriacetate monooxygenase component B (EC 1.14.13.-)	PGF_09217550	PLF_943_00000692	FALSE
47	Ehrlichia chaffeensis str. Wakulla	1.24966e+06	fig|1249656.3.peg.640	782634	781756	879	292	4-hydroxybenzoate polyprenyltransferase (EC 2.5.1.39)	PGF_00423927	PLF_943_00000666	FALSE
47	Ehrlichia chaffeensis str. Wakulla	1.24966e+06	fig|1249656.3.peg.641	783053	783412	360	119	Ribonuclease P protein component (EC 3.1.26.5)	PGF_08424570	PLF_943_00000707	FALSE
47	Ehrlichia chaffeensis str. Wakulla	1.24966e+06	fig|1249656.3.peg.642	783482	784786	1305	434	Na+/alanine symporter	PGF_01547607	PLF_943_00000690	FALSE
48	Ehrlichia chaffeensis str. Saint Vincent	1.24966e+06	fig|1249655.3.peg.631	774303	772879	1425	474	Replicative DNA helicase (DnaB) (EC 3.6.4.12)	PGF_10518765	PLF_943_00000026	FALSE
48	Ehrlichia chaffeensis str. Saint Vincent	1.24966e+06	fig|1249655.3.peg.632	775272	774844	429	142	hypothetical protein	PGF_01547543	PLF_943_00000318	FALSE
48	Ehrlichia chaffeensis str. Saint Vincent	1.24966e+06	fig|1249655.3.peg.633	775427	775849	423	140	tRNA-specific adenosine-34 deaminase (EC 3.5.4.33)	PGF_07596127	PLF_943_00000660	FALSE
48	Ehrlichia chaffeensis str. Saint Vincent	1.24966e+06	fig|1249655.3.peg.634	776872	775913	960	319	3-oxoacyl-[acyl-carrier-protein] synthase, KASIII (EC 2.3.1.180)	PGF_00420953	PLF_943_00000093	FALSE
48	Ehrlichia chaffeensis str. Saint Vincent	1.24966e+06	fig|1249655.3.peg.635	777895	776882	1014	337	Phosphate:acyl-ACP acyltransferase PlsX (EC 2.3.1.n2)	PGF_00033289	PLF_943_00001008	FALSE
48	Ehrlichia chaffeensis str. Saint Vincent	1.24966e+06	fig|1249655.3.peg.636	778109	777924	186	61	LSU ribosomal protein L32p @ LSU ribosomal protein L32p, zinc-independent	PGF_04792416	PLF_943_00000178	FALSE
48	Ehrlichia chaffeensis str. Saint Vincent	1.24966e+06	fig|1249655.3.peg.637	778253	779443	1191	396	Queuine tRNA-ribosyltransferase (EC 2.4.2.29)	PGF_02061452	PLF_943_00000329	TRUE	4.7e-146	68.86
48	Ehrlichia chaffeensis str. Saint Vincent	1.24966e+06	fig|1249655.3.peg.638	780495	779734	762	253	Phosphate ABC transporter, ATP-binding protein PstB (TC 3.A.1.7.1)	PGF_06213055	PLF_943_00000225	FALSE
48	Ehrlichia chaffeensis str. Saint Vincent	1.24966e+06	fig|1249655.3.peg.639	781318	780515	804	267	4-hydroxy-tetrahydrodipicolinate reductase (EC 1.17.1.8)	PGF_01176589	PLF_943_00000454	FALSE
48	Ehrlichia chaffeensis str. Saint Vincent	1.24966e+06	fig|1249655.3.peg.640	781809	781315	495	164	Nitrilotriacetate monooxygenase component B (EC 1.14.13.-)	PGF_09217550	PLF_943_00000692	FALSE
48	Ehrlichia chaffeensis str. Saint Vincent	1.24966e+06	fig|1249655.3.peg.641	782734	781856	879	292	4-hydroxybenzoate polyprenyltransferase (EC 2.5.1.39)	PGF_00423927	PLF_943_00000666	FALSE
48	Ehrlichia chaffeensis str. Saint Vincent	1.24966e+06	fig|1249655.3.peg.642	783153	783512	360	119	Ribonuclease P protein component (EC 3.1.26.5)	PGF_08424570	PLF_943_00000707	FALSE
48	Ehrlichia chaffeensis str. Saint Vincent	1.24966e+06	fig|1249655.3.peg.643	783582	784886	1305	434	Na+/alanine symporter	PGF_01547607	PLF_943_00000690	FALSE
49	Ehrlichia chaffeensis str. Jax	1.24965e+06	fig|1249652.3.peg.639	774893	773469	1425	474	Replicative DNA helicase (DnaB) (EC 3.6.4.12)	PGF_10518765	PLF_943_00000026	FALSE
49	Ehrlichia chaffeensis str. Jax	1.24965e+06	fig|1249652.3.peg.640	775862	775434	429	142	hypothetical protein	PGF_01547543	PLF_943_00000318	FALSE
49	Ehrlichia chaffeensis str. Jax	1.24965e+06	fig|1249652.3.peg.641	776017	776439	423	140	tRNA-specific adenosine-34 deaminase (EC 3.5.4.33)	PGF_07596127	PLF_943_00000660	FALSE
49	Ehrlichia chaffeensis str. Jax	1.24965e+06	fig|1249652.3.peg.642	777462	776503	960	319	3-oxoacyl-[acyl-carrier-protein] synthase, KASIII (EC 2.3.1.180)	PGF_00420953	PLF_943_00000093	FALSE
49	Ehrlichia chaffeensis str. Jax	1.24965e+06	fig|1249652.3.peg.643	778485	777472	1014	337	Phosphate:acyl-ACP acyltransferase PlsX (EC 2.3.1.n2)	PGF_00033289	PLF_943_00001008	FALSE
49	Ehrlichia chaffeensis str. Jax	1.24965e+06	fig|1249652.3.peg.644	778699	778514	186	61	LSU ribosomal protein L32p @ LSU ribosomal protein L32p, zinc-independent	PGF_04792416	PLF_943_00000178	FALSE
49	Ehrlichia chaffeensis str. Jax	1.24965e+06	fig|1249652.3.peg.645	778843	780033	1191	396	Queuine tRNA-ribosyltransferase (EC 2.4.2.29)	PGF_02061452	PLF_943_00000329	TRUE	4.1e-147	69.37
49	Ehrlichia chaffeensis str. Jax	1.24965e+06	fig|1249652.3.peg.646	781085	780324	762	253	Phosphate ABC transporter, ATP-binding protein PstB (TC 3.A.1.7.1)	PGF_06213055	PLF_943_00000225	FALSE
49	Ehrlichia chaffeensis str. Jax	1.24965e+06	fig|1249652.3.peg.647	781908	781105	804	267	4-hydroxy-tetrahydrodipicolinate reductase (EC 1.17.1.8)	PGF_01176589	PLF_943_00000454	FALSE
49	Ehrlichia chaffeensis str. Jax	1.24965e+06	fig|1249652.3.peg.648	782399	781905	495	164	Nitrilotriacetate monooxygenase component B (EC 1.14.13.-)	PGF_09217550	PLF_943_00000692	FALSE
49	Ehrlichia chaffeensis str. Jax	1.24965e+06	fig|1249652.3.peg.649	783324	782446	879	292	4-hydroxybenzoate polyprenyltransferase (EC 2.5.1.39)	PGF_00423927	PLF_943_00000666	FALSE
49	Ehrlichia chaffeensis str. Jax	1.24965e+06	fig|1249652.3.peg.650	783743	784102	360	119	Ribonuclease P protein component (EC 3.1.26.5)	PGF_08424570	PLF_943_00000707	FALSE
49	Ehrlichia chaffeensis str. Jax	1.24965e+06	fig|1249652.3.peg.651	784172	785476	1305	434	Na+/alanine symporter	PGF_01547607	PLF_943_00000690	FALSE
50	Ehrlichia chaffeensis str. Heartland	1.24965e+06	fig|1249651.3.peg.368	410783	409479	1305	434	Na+/alanine symporter	PGF_01547607	PLF_943_00000690	FALSE
50	Ehrlichia chaffeensis str. Heartland	1.24965e+06	fig|1249651.3.peg.369	411212	410853	360	119	Ribonuclease P protein component (EC 3.1.26.5)	PGF_08424570	PLF_943_00000707	FALSE
50	Ehrlichia chaffeensis str. Heartland	1.24965e+06	fig|1249651.3.peg.370	411337	411203	135	44	LSU ribosomal protein L34p	PGF_00016418	PLF_943_00000915	FALSE
50	Ehrlichia chaffeensis str. Heartland	1.24965e+06	fig|1249651.3.peg.371	411631	412509	879	292	4-hydroxybenzoate polyprenyltransferase (EC 2.5.1.39)	PGF_00423927	PLF_943_00000666	FALSE
50	Ehrlichia chaffeensis str. Heartland	1.24965e+06	fig|1249651.3.peg.372	412556	413050	495	164	Nitrilotriacetate monooxygenase component B (EC 1.14.13.-)	PGF_09217550	PLF_943_00000692	FALSE
50	Ehrlichia chaffeensis str. Heartland	1.24965e+06	fig|1249651.3.peg.373	413047	413850	804	267	4-hydroxy-tetrahydrodipicolinate reductase (EC 1.17.1.8)	PGF_01176589	PLF_943_00000454	FALSE
50	Ehrlichia chaffeensis str. Heartland	1.24965e+06	fig|1249651.3.peg.374	413870	414631	762	253	Phosphate ABC transporter, ATP-binding protein PstB (TC 3.A.1.7.1)	PGF_06213055	PLF_943_00000225	FALSE
50	Ehrlichia chaffeensis str. Heartland	1.24965e+06	fig|1249651.3.peg.375	416112	414922	1191	396	Queuine tRNA-ribosyltransferase (EC 2.4.2.29)	PGF_02061452	PLF_943_00000329	TRUE	4.7e-146	68.86
50	Ehrlichia chaffeensis str. Heartland	1.24965e+06	fig|1249651.3.peg.376	416256	416441	186	61	LSU ribosomal protein L32p @ LSU ribosomal protein L32p, zinc-independent	PGF_04792416	PLF_943_00000178	FALSE
50	Ehrlichia chaffeensis str. Heartland	1.24965e+06	fig|1249651.3.peg.377	416470	417483	1014	337	Phosphate:acyl-ACP acyltransferase PlsX (EC 2.3.1.n2)	PGF_00033289	PLF_943_00001008	FALSE
50	Ehrlichia chaffeensis str. Heartland	1.24965e+06	fig|1249651.3.peg.378	417493	418452	960	319	3-oxoacyl-[acyl-carrier-protein] synthase, KASIII (EC 2.3.1.180)	PGF_00420953	PLF_943_00000093	FALSE
50	Ehrlichia chaffeensis str. Heartland	1.24965e+06	fig|1249651.3.peg.379	418938	418516	423	140	tRNA-specific adenosine-34 deaminase (EC 3.5.4.33)	PGF_07596127	PLF_943_00000660	FALSE
50	Ehrlichia chaffeensis str. Heartland	1.24965e+06	fig|1249651.3.peg.380	419093	419521	429	142	hypothetical protein	PGF_01547543	PLF_943_00000318	FALSE
50	Ehrlichia chaffeensis str. Heartland	1.24965e+06	fig|1249651.3.peg.381	420020	421486	1467	488	Replicative DNA helicase (DnaB) (EC 3.6.4.12)	PGF_10518765	PLF_943_00000026	FALSE
51	Ehrlichia chaffeensis str. West Paces	1.24965e+06	fig|1249650.3.peg.364	410787	409483	1305	434	Na+/alanine symporter	PGF_01547607	PLF_943_00000690	FALSE
51	Ehrlichia chaffeensis str. West Paces	1.24965e+06	fig|1249650.3.peg.365	411216	410857	360	119	Ribonuclease P protein component (EC 3.1.26.5)	PGF_08424570	PLF_943_00000707	FALSE
51	Ehrlichia chaffeensis str. West Paces	1.24965e+06	fig|1249650.3.peg.366	411635	412513	879	292	4-hydroxybenzoate polyprenyltransferase (EC 2.5.1.39)	PGF_00423927	PLF_943_00000666	FALSE
51	Ehrlichia chaffeensis str. West Paces	1.24965e+06	fig|1249650.3.peg.367	412560	413054	495	164	Nitrilotriacetate monooxygenase component B (EC 1.14.13.-)	PGF_09217550	PLF_943_00000692	FALSE
51	Ehrlichia chaffeensis str. West Paces	1.24965e+06	fig|1249650.3.peg.368	413051	413854	804	267	4-hydroxy-tetrahydrodipicolinate reductase (EC 1.17.1.8)	PGF_01176589	PLF_943_00000454	FALSE
51	Ehrlichia chaffeensis str. West Paces	1.24965e+06	fig|1249650.3.peg.369	413874	414635	762	253	Phosphate ABC transporter, ATP-binding protein PstB (TC 3.A.1.7.1)	PGF_06213055	PLF_943_00000225	FALSE
51	Ehrlichia chaffeensis str. West Paces	1.24965e+06	fig|1249650.3.peg.370	416116	414926	1191	396	Queuine tRNA-ribosyltransferase (EC 2.4.2.29)	PGF_02061452	PLF_943_00000329	TRUE	4.7e-146	68.86
51	Ehrlichia chaffeensis str. West Paces	1.24965e+06	fig|1249650.3.peg.371	416260	416445	186	61	LSU ribosomal protein L32p @ LSU ribosomal protein L32p, zinc-independent	PGF_04792416	PLF_943_00000178	FALSE
51	Ehrlichia chaffeensis str. West Paces	1.24965e+06	fig|1249650.3.peg.372	416474	417487	1014	337	Phosphate:acyl-ACP acyltransferase PlsX (EC 2.3.1.n2)	PGF_00033289	PLF_943_00001008	FALSE
51	Ehrlichia chaffeensis str. West Paces	1.24965e+06	fig|1249650.3.peg.373	417497	418456	960	319	3-oxoacyl-[acyl-carrier-protein] synthase, KASIII (EC 2.3.1.180)	PGF_00420953	PLF_943_00000093	FALSE
51	Ehrlichia chaffeensis str. West Paces	1.24965e+06	fig|1249650.3.peg.374	418942	418520	423	140	tRNA-specific adenosine-34 deaminase (EC 3.5.4.33)	PGF_07596127	PLF_943_00000660	FALSE
51	Ehrlichia chaffeensis str. West Paces	1.24965e+06	fig|1249650.3.peg.375	419097	419525	429	142	hypothetical protein	PGF_01547543	PLF_943_00000318	FALSE
51	Ehrlichia chaffeensis str. West Paces	1.24965e+06	fig|1249650.3.peg.376	420066	421490	1425	474	Replicative DNA helicase (DnaB) (EC 3.6.4.12)	PGF_10518765	PLF_943_00000026	FALSE
52	Ehrlichia ruminantium str. Gardel	302410	fig|302409.5.peg.627	964135	963176	960	319	3-oxoacyl-[acyl-carrier-protein] synthase, KASIII (EC 2.3.1.180)	PGF_00420953	PLF_943_00000093	FALSE
52	Ehrlichia ruminantium str. Gardel	302410	fig|302409.5.peg.628	965132	964152	981	326	Phosphate:acyl-ACP acyltransferase PlsX (EC 2.3.1.n2)	PGF_00033289	PLF_943_00001008	FALSE
52	Ehrlichia ruminantium str. Gardel	302410	fig|302409.5.peg.629	965381	965199	183	60	LSU ribosomal protein L32p @ LSU ribosomal protein L32p, zinc-independent	PGF_04792416	PLF_943_00000178	FALSE
52	Ehrlichia ruminantium str. Gardel	302410	fig|302409.5.peg.630	965582	966718	1137	378	Queuine tRNA-ribosyltransferase (EC 2.4.2.29)	PGF_02061452	PLF_943_00000329	TRUE	1.5e-139	67.73
52	Ehrlichia ruminantium str. Gardel	302410	fig|302409.5.peg.631	967882	967121	762	253	Phosphate ABC transporter, ATP-binding protein PstB (TC 3.A.1.7.1)	PGF_06213055	PLF_943_00000225	FALSE
52	Ehrlichia ruminantium str. Gardel	302410	fig|302409.5.peg.632	968697	967903	795	264	4-hydroxy-tetrahydrodipicolinate reductase (EC 1.17.1.8)	PGF_01176589	PLF_943_00001089	FALSE
52	Ehrlichia ruminantium str. Gardel	302410	fig|302409.5.peg.633	969188	968694	495	164	NADH-FMN oxidoreductase	PGF_02541367	PLF_943_00001523	FALSE
52	Ehrlichia ruminantium str. Gardel	302410	fig|302409.5.peg.634	970123	969242	882	293	4-hydroxybenzoate polyprenyltransferase (EC 2.5.1.39)	PGF_00423927	PLF_943_00001090	FALSE
53	Ehrlichia ruminantium strain Palm River	779.3	fig|779.3.peg.356	4919	5107	189	62	hypothetical protein	PGF_05807441	PLF_943_00002684	FALSE
53	Ehrlichia ruminantium strain Palm River	779.3	fig|779.3.peg.357	5445	6326	882	293	4-hydroxybenzoate polyprenyltransferase (EC 2.5.1.39)	PGF_00423927	PLF_943_00001090	FALSE
53	Ehrlichia ruminantium strain Palm River	779.3	fig|779.3.peg.358	6380	6874	495	164	NADH-FMN oxidoreductase	PGF_02541367	PLF_943_00001523	FALSE
53	Ehrlichia ruminantium strain Palm River	779.3	fig|779.3.peg.359	6871	7665	795	264	4-hydroxy-tetrahydrodipicolinate reductase (EC 1.17.1.8)	PGF_01176589	PLF_943_00001089	FALSE
53	Ehrlichia ruminantium strain Palm River	779.3	fig|779.3.peg.360	7686	8447	762	253	Phosphate ABC transporter, ATP-binding protein PstB (TC 3.A.1.7.1)	PGF_06213055	PLF_943_00000225	FALSE
53	Ehrlichia ruminantium strain Palm River	779.3	fig|779.3.peg.361	10042	8849	1194	397	Queuine tRNA-ribosyltransferase (EC 2.4.2.29)	PGF_02061452	PLF_943_00000329	TRUE	5.8e-142	66.75
53	Ehrlichia ruminantium strain Palm River	779.3	fig|779.3.peg.362	10186	10368	183	60	LSU ribosomal protein L32p @ LSU ribosomal protein L32p, zinc-independent	PGF_04792416	PLF_943_00000178	FALSE
53	Ehrlichia ruminantium strain Palm River	779.3	fig|779.3.peg.363	10405	11415	1011	336	Phosphate:acyl-ACP acyltransferase PlsX (EC 2.3.1.n2)	PGF_00033289	PLF_943_00001008	FALSE
53	Ehrlichia ruminantium strain Palm River	779.3	fig|779.3.peg.364	11432	12391	960	319	3-oxoacyl-[acyl-carrier-protein] synthase, KASIII (EC 2.3.1.180)	PGF_00420953	PLF_943_00000093	FALSE
54	Ehrlichia ruminantium strain Springbokfontein4	779.23	fig|779.23.peg.922	987747	987622	126	41	hypothetical protein			FALSE
54	Ehrlichia ruminantium strain Springbokfontein4	779.23	fig|779.23.peg.923	990329	989370	960	319	3-oxoacyl-[acyl-carrier-protein] synthase, KASIII (EC 2.3.1.180)	PGF_00420953	PLF_943_00000093	FALSE
54	Ehrlichia ruminantium strain Springbokfontein4	779.23	fig|779.23.peg.924	991371	990346	1026	341	Phosphate:acyl-ACP acyltransferase PlsX (EC 2.3.1.n2)	PGF_00033289	PLF_943_00001008	FALSE
54	Ehrlichia ruminantium strain Springbokfontein4	779.23	fig|779.23.peg.925	991575	991393	183	60	LSU ribosomal protein L32p @ LSU ribosomal protein L32p, zinc-independent	PGF_04792416	PLF_943_00000178	FALSE
54	Ehrlichia ruminantium strain Springbokfontein4	779.23	fig|779.23.peg.926	991720	992913	1194	397	Queuine tRNA-ribosyltransferase (EC 2.4.2.29)	PGF_02061452	PLF_943_00000329	TRUE	2.2e-142	67.01
54	Ehrlichia ruminantium strain Springbokfontein4	779.23	fig|779.23.peg.927	993284	993162	123	40	hypothetical protein			FALSE
54	Ehrlichia ruminantium strain Springbokfontein4	779.23	fig|779.23.peg.928	994522	993761	762	253	Phosphate ABC transporter, ATP-binding protein PstB (TC 3.A.1.7.1)	PGF_06213055	PLF_943_00000225	FALSE
54	Ehrlichia ruminantium strain Springbokfontein4	779.23	fig|779.23.peg.929	995337	994543	795	264	4-hydroxy-tetrahydrodipicolinate reductase (EC 1.17.1.8)	PGF_01176589	PLF_943_00001089	FALSE
54	Ehrlichia ruminantium strain Springbokfontein4	779.23	fig|779.23.peg.930	995828	995334	495	164	NADH-FMN oxidoreductase	PGF_02541367	PLF_943_00001523	FALSE
54	Ehrlichia ruminantium strain Springbokfontein4	779.23	fig|779.23.peg.931	996763	995882	882	293	4-hydroxybenzoate polyprenyltransferase (EC 2.5.1.39)	PGF_00423927	PLF_943_00001090	FALSE
54	Ehrlichia ruminantium strain Springbokfontein4	779.23	fig|779.23.peg.932	997289	997101	189	62	hypothetical protein			FALSE
55	Ehrlichia ruminantium strain Grootvallei	779.29	fig|779.29.peg.921	987152	987027	126	41	hypothetical protein			FALSE
55	Ehrlichia ruminantium strain Grootvallei	779.29	fig|779.29.peg.922	989729	988770	960	319	3-oxoacyl-[acyl-carrier-protein] synthase, KASIII (EC 2.3.1.180)	PGF_00420953	PLF_943_00000093	FALSE
55	Ehrlichia ruminantium strain Grootvallei	779.29	fig|779.29.peg.923	990771	989746	1026	341	Phosphate:acyl-ACP acyltransferase PlsX (EC 2.3.1.n2)	PGF_00033289	PLF_943_00001008	FALSE
55	Ehrlichia ruminantium strain Grootvallei	779.29	fig|779.29.peg.924	990975	990793	183	60	LSU ribosomal protein L32p @ LSU ribosomal protein L32p, zinc-independent	PGF_04792416	PLF_943_00000178	FALSE
55	Ehrlichia ruminantium strain Grootvallei	779.29	fig|779.29.peg.925	991119	992312	1194	397	Queuine tRNA-ribosyltransferase (EC 2.4.2.29)	PGF_02061452	PLF_943_00000329	TRUE	5.8e-142	66.75
55	Ehrlichia ruminantium strain Grootvallei	779.29	fig|779.29.peg.926	993909	993148	762	253	Phosphate ABC transporter, ATP-binding protein PstB (TC 3.A.1.7.1)	PGF_06213055	PLF_943_00000225	FALSE
55	Ehrlichia ruminantium strain Grootvallei	779.29	fig|779.29.peg.927	994724	993930	795	264	4-hydroxy-tetrahydrodipicolinate reductase (EC 1.17.1.8)	PGF_01176589	PLF_943_00001089	FALSE
55	Ehrlichia ruminantium strain Grootvallei	779.29	fig|779.29.peg.928	995215	994721	495	164	NADH-FMN oxidoreductase	PGF_02541367	PLF_943_00001523	FALSE
55	Ehrlichia ruminantium strain Grootvallei	779.29	fig|779.29.peg.929	996150	995269	882	293	4-hydroxybenzoate polyprenyltransferase (EC 2.5.1.39)	PGF_00423927	PLF_943_00001090	FALSE
56	Ehrlichia ruminantium strain Springbokfontein7	779.22	fig|779.22.peg.919	983408	983283	126	41	hypothetical protein			FALSE
56	Ehrlichia ruminantium strain Springbokfontein7	779.22	fig|779.22.peg.920	984692	984564	129	42	hypothetical protein			FALSE
56	Ehrlichia ruminantium strain Springbokfontein7	779.22	fig|779.22.peg.921	985817	984858	960	319	3-oxoacyl-[acyl-carrier-protein] synthase, KASIII (EC 2.3.1.180)	PGF_00420953	PLF_943_00000093	FALSE
56	Ehrlichia ruminantium strain Springbokfontein7	779.22	fig|779.22.peg.922	986859	985834	1026	341	Phosphate:acyl-ACP acyltransferase PlsX (EC 2.3.1.n2)	PGF_00033289	PLF_943_00001008	FALSE
56	Ehrlichia ruminantium strain Springbokfontein7	779.22	fig|779.22.peg.923	987063	986881	183	60	LSU ribosomal protein L32p @ LSU ribosomal protein L32p, zinc-independent	PGF_04792416	PLF_943_00000178	FALSE
56	Ehrlichia ruminantium strain Springbokfontein7	779.22	fig|779.22.peg.924	987207	988400	1194	397	Queuine tRNA-ribosyltransferase (EC 2.4.2.29)	PGF_02061452	PLF_943_00000329	TRUE	5.8e-142	66.75
56	Ehrlichia ruminantium strain Springbokfontein7	779.22	fig|779.22.peg.925	990008	989247	762	253	Phosphate ABC transporter, ATP-binding protein PstB (TC 3.A.1.7.1)	PGF_06213055	PLF_943_00000225	FALSE
56	Ehrlichia ruminantium strain Springbokfontein7	779.22	fig|779.22.peg.926	990823	990029	795	264	4-hydroxy-tetrahydrodipicolinate reductase (EC 1.17.1.8)	PGF_01176589	PLF_943_00001089	FALSE
56	Ehrlichia ruminantium strain Springbokfontein7	779.22	fig|779.22.peg.927	991314	990820	495	164	NADH-FMN oxidoreductase	PGF_02541367	PLF_943_00001523	FALSE
56	Ehrlichia ruminantium strain Springbokfontein7	779.22	fig|779.22.peg.928	992249	991368	882	293	4-hydroxybenzoate polyprenyltransferase (EC 2.5.1.39)	PGF_00423927	PLF_943_00001090	FALSE
56	Ehrlichia ruminantium strain Springbokfontein7	779.22	fig|779.22.peg.929	992775	992587	189	62	hypothetical protein			FALSE
57	Ehrlichia ruminantium str. Welgevonden (Prj:9614)	254945	fig|254945.26.peg.644	990651	989842	810	269	3-oxoacyl-[acyl-carrier-protein] synthase, KASIII (EC 2.3.1.180)	PGF_00420953	PLF_943_00000093	FALSE
57	Ehrlichia ruminantium str. Welgevonden (Prj:9614)	254945	fig|254945.26.peg.645	991798	990818	981	326	Phosphate:acyl-ACP acyltransferase PlsX (EC 2.3.1.n2)	PGF_00033289	PLF_943_00001008	FALSE
57	Ehrlichia ruminantium str. Welgevonden (Prj:9614)	254945	fig|254945.26.peg.646	992047	991865	183	60	LSU ribosomal protein L32p @ LSU ribosomal protein L32p, zinc-independent	PGF_04792416	PLF_943_00000178	FALSE
57	Ehrlichia ruminantium str. Welgevonden (Prj:9614)	254945	fig|254945.26.peg.647	992248	993384	1137	378	Queuine tRNA-ribosyltransferase (EC 2.4.2.29)	PGF_02061452	PLF_943_00000329	TRUE	2.4e-141	68.8
57	Ehrlichia ruminantium str. Welgevonden (Prj:9614)	254945	fig|254945.26.peg.648	994984	994223	762	253	Phosphate ABC transporter, ATP-binding protein PstB (TC 3.A.1.7.1)	PGF_06213055	PLF_943_00000225	FALSE
57	Ehrlichia ruminantium str. Welgevonden (Prj:9614)	254945	fig|254945.26.peg.649	995745	995005	741	246	4-hydroxy-tetrahydrodipicolinate reductase (EC 1.17.1.8)	PGF_01176589	PLF_943_00001089	FALSE
57	Ehrlichia ruminantium str. Welgevonden (Prj:9614)	254945	fig|254945.26.peg.650	996290	995796	495	164	NADH-FMN oxidoreductase	PGF_02541367	PLF_943_00001523	FALSE
57	Ehrlichia ruminantium str. Welgevonden (Prj:9614)	254945	fig|254945.26.peg.651	997231	996344	888	295	4-hydroxybenzoate polyprenyltransferase (EC 2.5.1.39)	PGF_00423927	PLF_943_00001090	FALSE
58	Ehrlichia ruminantium str. Welgevonden	254945	fig|254945.25.peg.635	969930	969121	810	269	3-oxoacyl-[acyl-carrier-protein] synthase, KASIII (EC 2.3.1.180)	PGF_00420953	PLF_943_00000093	FALSE
58	Ehrlichia ruminantium str. Welgevonden	254945	fig|254945.25.peg.636	971077	970097	981	326	Phosphate:acyl-ACP acyltransferase PlsX (EC 2.3.1.n2)	PGF_00033289	PLF_943_00001008	FALSE
58	Ehrlichia ruminantium str. Welgevonden	254945	fig|254945.25.peg.637	971326	971144	183	60	LSU ribosomal protein L32p @ LSU ribosomal protein L32p, zinc-independent	PGF_04792416	PLF_943_00000178	FALSE
58	Ehrlichia ruminantium str. Welgevonden	254945	fig|254945.25.peg.638	971527	972663	1137	378	Queuine tRNA-ribosyltransferase (EC 2.4.2.29)	PGF_02061452	PLF_943_00000329	TRUE	2.4e-141	68.8
58	Ehrlichia ruminantium str. Welgevonden	254945	fig|254945.25.peg.639	974263	973502	762	253	Phosphate ABC transporter, ATP-binding protein PstB (TC 3.A.1.7.1)	PGF_06213055	PLF_943_00000225	FALSE
58	Ehrlichia ruminantium str. Welgevonden	254945	fig|254945.25.peg.640	975024	974284	741	246	4-hydroxy-tetrahydrodipicolinate reductase (EC 1.17.1.8)	PGF_01176589	PLF_943_00001089	FALSE
58	Ehrlichia ruminantium str. Welgevonden	254945	fig|254945.25.peg.641	975569	975075	495	164	NADH-FMN oxidoreductase	PGF_02541367	PLF_943_00001523	FALSE
58	Ehrlichia ruminantium str. Welgevonden	254945	fig|254945.25.peg.642	976510	975623	888	295	4-hydroxybenzoate polyprenyltransferase (EC 2.5.1.39)	PGF_00423927	PLF_943_00001090	FALSE
59	Ehrlichia ruminantium strain Nonile	779.27	fig|779.27.peg.929	983033	982908	126	41	hypothetical protein			FALSE
59	Ehrlichia ruminantium strain Nonile	779.27	fig|779.27.peg.930	984315	984187	129	42	hypothetical protein			FALSE
59	Ehrlichia ruminantium strain Nonile	779.27	fig|779.27.peg.931	984496	984383	114	37	hypothetical protein			FALSE
59	Ehrlichia ruminantium strain Nonile	779.27	fig|779.27.peg.932	985437	984478	960	319	3-oxoacyl-[acyl-carrier-protein] synthase, KASIII (EC 2.3.1.180)	PGF_00420953	PLF_943_00000093	FALSE
59	Ehrlichia ruminantium strain Nonile	779.27	fig|779.27.peg.933	986479	985454	1026	341	Phosphate:acyl-ACP acyltransferase PlsX (EC 2.3.1.n2)	PGF_00033289	PLF_943_00001008	FALSE
59	Ehrlichia ruminantium strain Nonile	779.27	fig|779.27.peg.934	986683	986501	183	60	LSU ribosomal protein L32p @ LSU ribosomal protein L32p, zinc-independent	PGF_04792416	PLF_943_00000178	FALSE
59	Ehrlichia ruminantium strain Nonile	779.27	fig|779.27.peg.935	986827	988020	1194	397	Queuine tRNA-ribosyltransferase (EC 2.4.2.29)	PGF_02061452	PLF_943_00000329	TRUE	7.4e-143	67.01
59	Ehrlichia ruminantium strain Nonile	779.27	fig|779.27.peg.936	989620	988859	762	253	Phosphate ABC transporter, ATP-binding protein PstB (TC 3.A.1.7.1)	PGF_06213055	PLF_943_00000225	FALSE
59	Ehrlichia ruminantium strain Nonile	779.27	fig|779.27.peg.937	990435	989641	795	264	4-hydroxy-tetrahydrodipicolinate reductase (EC 1.17.1.8)	PGF_01176589	PLF_943_00001089	FALSE
59	Ehrlichia ruminantium strain Nonile	779.27	fig|779.27.peg.938	990926	990432	495	164	NADH-FMN oxidoreductase	PGF_02541367	PLF_943_00001523	FALSE
59	Ehrlichia ruminantium strain Nonile	779.27	fig|779.27.peg.939	991861	990980	882	293	4-hydroxybenzoate polyprenyltransferase (EC 2.5.1.39)	PGF_00423927	PLF_943_00001090	FALSE
59	Ehrlichia ruminantium strain Nonile	779.27	fig|779.27.peg.940	992387	992199	189	62	hypothetical protein			FALSE
60	Ehrlichia ruminantium Attenuated Welgevonden	779.31	fig|779.31.peg.918	988225	988100	126	41	hypothetical protein			FALSE
60	Ehrlichia ruminantium Attenuated Welgevonden	779.31	fig|779.31.peg.919	990798	989839	960	319	3-oxoacyl-[acyl-carrier-protein] synthase, KASIII (EC 2.3.1.180)	PGF_00420953	PLF_943_00000093	FALSE
60	Ehrlichia ruminantium Attenuated Welgevonden	779.31	fig|779.31.peg.920	991825	990815	1011	336	Phosphate:acyl-ACP acyltransferase PlsX (EC 2.3.1.n2)	PGF_00033289	PLF_943_00001008	FALSE
60	Ehrlichia ruminantium Attenuated Welgevonden	779.31	fig|779.31.peg.921	992044	991862	183	60	LSU ribosomal protein L32p @ LSU ribosomal protein L32p, zinc-independent	PGF_04792416	PLF_943_00000178	FALSE
60	Ehrlichia ruminantium Attenuated Welgevonden	779.31	fig|779.31.peg.922	992188	993381	1194	397	Queuine tRNA-ribosyltransferase (EC 2.4.2.29)	PGF_02061452	PLF_943_00000329	TRUE	7.4e-143	67.01
60	Ehrlichia ruminantium Attenuated Welgevonden	779.31	fig|779.31.peg.923	994981	994220	762	253	Phosphate ABC transporter, ATP-binding protein PstB (TC 3.A.1.7.1)	PGF_06213055	PLF_943_00000225	FALSE
60	Ehrlichia ruminantium Attenuated Welgevonden	779.31	fig|779.31.peg.924	995796	995002	795	264	4-hydroxy-tetrahydrodipicolinate reductase (EC 1.17.1.8)	PGF_01176589	PLF_943_00001089	FALSE
60	Ehrlichia ruminantium Attenuated Welgevonden	779.31	fig|779.31.peg.925	996287	995793	495	164	NADH-FMN oxidoreductase	PGF_02541367	PLF_943_00001523	FALSE
60	Ehrlichia ruminantium Attenuated Welgevonden	779.31	fig|779.31.peg.926	997222	996341	882	293	4-hydroxybenzoate polyprenyltransferase (EC 2.5.1.39)	PGF_00423927	PLF_943_00001090	FALSE
60	Ehrlichia ruminantium Attenuated Welgevonden	779.31	fig|779.31.peg.927	997748	997560	189	62	hypothetical protein			FALSE
61	Ehrlichia ruminantium strain Springbokfontein1	779.26	fig|779.26.peg.920	981917	981792	126	41	hypothetical protein			FALSE
61	Ehrlichia ruminantium strain Springbokfontein1	779.26	fig|779.26.peg.921	983199	983071	129	42	hypothetical protein			FALSE
61	Ehrlichia ruminantium strain Springbokfontein1	779.26	fig|779.26.peg.922	983380	983267	114	37	hypothetical protein			FALSE
61	Ehrlichia ruminantium strain Springbokfontein1	779.26	fig|779.26.peg.923	984321	983362	960	319	3-oxoacyl-[acyl-carrier-protein] synthase, KASIII (EC 2.3.1.180)	PGF_00420953	PLF_943_00000093	FALSE
61	Ehrlichia ruminantium strain Springbokfontein1	779.26	fig|779.26.peg.924	985363	984338	1026	341	Phosphate:acyl-ACP acyltransferase PlsX (EC 2.3.1.n2)	PGF_00033289	PLF_943_00001008	FALSE
61	Ehrlichia ruminantium strain Springbokfontein1	779.26	fig|779.26.peg.925	985567	985385	183	60	LSU ribosomal protein L32p @ LSU ribosomal protein L32p, zinc-independent	PGF_04792416	PLF_943_00000178	FALSE
61	Ehrlichia ruminantium strain Springbokfontein1	779.26	fig|779.26.peg.926	985711	986904	1194	397	Queuine tRNA-ribosyltransferase (EC 2.4.2.29)	PGF_02061452	PLF_943_00000329	TRUE	7.4e-143	67.01
61	Ehrlichia ruminantium strain Springbokfontein1	779.26	fig|779.26.peg.927	988504	987743	762	253	Phosphate ABC transporter, ATP-binding protein PstB (TC 3.A.1.7.1)	PGF_06213055	PLF_943_00000225	FALSE
61	Ehrlichia ruminantium strain Springbokfontein1	779.26	fig|779.26.peg.928	989319	988525	795	264	4-hydroxy-tetrahydrodipicolinate reductase (EC 1.17.1.8)	PGF_01176589	PLF_943_00001089	FALSE
61	Ehrlichia ruminantium strain Springbokfontein1	779.26	fig|779.26.peg.929	989810	989316	495	164	NADH-FMN oxidoreductase	PGF_02541367	PLF_943_00001523	FALSE
61	Ehrlichia ruminantium strain Springbokfontein1	779.26	fig|779.26.peg.930	990745	989864	882	293	4-hydroxybenzoate polyprenyltransferase (EC 2.5.1.39)	PGF_00423927	PLF_943_00001090	FALSE
61	Ehrlichia ruminantium strain Springbokfontein1	779.26	fig|779.26.peg.931	991271	991083	189	62	hypothetical protein			FALSE
62	Ehrlichia ruminantium strain Kwanyanga	779.28	fig|779.28.peg.917	971920	971795	126	41	hypothetical protein			FALSE
62	Ehrlichia ruminantium strain Kwanyanga	779.28	fig|779.28.peg.918	974504	973545	960	319	3-oxoacyl-[acyl-carrier-protein] synthase, KASIII (EC 2.3.1.180)	PGF_00420953	PLF_943_00000093	FALSE
62	Ehrlichia ruminantium strain Kwanyanga	779.28	fig|779.28.peg.919	975546	974521	1026	341	Phosphate:acyl-ACP acyltransferase PlsX (EC 2.3.1.n2)	PGF_00033289	PLF_943_00001008	FALSE
62	Ehrlichia ruminantium strain Kwanyanga	779.28	fig|779.28.peg.920	975750	975568	183	60	LSU ribosomal protein L32p @ LSU ribosomal protein L32p, zinc-independent	PGF_04792416	PLF_943_00000178	FALSE
62	Ehrlichia ruminantium strain Kwanyanga	779.28	fig|779.28.peg.921	975894	977087	1194	397	Queuine tRNA-ribosyltransferase (EC 2.4.2.29)	PGF_02061452	PLF_943_00000329	TRUE	3.8e-141	66.5
62	Ehrlichia ruminantium strain Kwanyanga	779.28	fig|779.28.peg.922	977458	977336	123	40	hypothetical protein			FALSE
62	Ehrlichia ruminantium strain Kwanyanga	779.28	fig|779.28.peg.923	978696	977935	762	253	Phosphate ABC transporter, ATP-binding protein PstB (TC 3.A.1.7.1)	PGF_06213055	PLF_943_00000225	FALSE
62	Ehrlichia ruminantium strain Kwanyanga	779.28	fig|779.28.peg.924	979511	978717	795	264	4-hydroxy-tetrahydrodipicolinate reductase (EC 1.17.1.8)	PGF_01176589	PLF_943_00001089	FALSE
62	Ehrlichia ruminantium strain Kwanyanga	779.28	fig|779.28.peg.925	980002	979508	495	164	NADH-FMN oxidoreductase	PGF_02541367	PLF_943_00001523	FALSE
62	Ehrlichia ruminantium strain Kwanyanga	779.28	fig|779.28.peg.926	980937	980056	882	293	4-hydroxybenzoate polyprenyltransferase (EC 2.5.1.39)	PGF_00423927	PLF_943_00001090	FALSE
62	Ehrlichia ruminantium strain Kwanyanga	779.28	fig|779.28.peg.927	981462	981274	189	62	hypothetical protein			FALSE
63	Ehrlichia ruminantium strain Springbokfontein2	779.24	fig|779.24.peg.923	972707	972582	126	41	hypothetical protein			FALSE
63	Ehrlichia ruminantium strain Springbokfontein2	779.24	fig|779.24.peg.924	973560	973435	126	41	hypothetical protein			FALSE
63	Ehrlichia ruminantium strain Springbokfontein2	779.24	fig|779.24.peg.925	973826	973698	129	42	hypothetical protein			FALSE
63	Ehrlichia ruminantium strain Springbokfontein2	779.24	fig|779.24.peg.926	974949	973990	960	319	3-oxoacyl-[acyl-carrier-protein] synthase, KASIII (EC 2.3.1.180)	PGF_00420953	PLF_943_00000093	FALSE
63	Ehrlichia ruminantium strain Springbokfontein2	779.24	fig|779.24.peg.927	975991	974966	1026	341	Phosphate:acyl-ACP acyltransferase PlsX (EC 2.3.1.n2)	PGF_00033289	PLF_943_00001008	FALSE
63	Ehrlichia ruminantium strain Springbokfontein2	779.24	fig|779.24.peg.928	976195	976013	183	60	LSU ribosomal protein L32p @ LSU ribosomal protein L32p, zinc-independent	PGF_04792416	PLF_943_00000178	FALSE
63	Ehrlichia ruminantium strain Springbokfontein2	779.24	fig|779.24.peg.929	976340	977533	1194	397	Queuine tRNA-ribosyltransferase (EC 2.4.2.29)	PGF_02061452	PLF_943_00000329	TRUE	2.2e-142	67.01
63	Ehrlichia ruminantium strain Springbokfontein2	779.24	fig|779.24.peg.930	978920	978159	762	253	Phosphate ABC transporter, ATP-binding protein PstB (TC 3.A.1.7.1)	PGF_06213055	PLF_943_00000225	FALSE
63	Ehrlichia ruminantium strain Springbokfontein2	779.24	fig|779.24.peg.931	979735	978941	795	264	4-hydroxy-tetrahydrodipicolinate reductase (EC 1.17.1.8)	PGF_01176589	PLF_943_00001089	FALSE
63	Ehrlichia ruminantium strain Springbokfontein2	779.24	fig|779.24.peg.932	980226	979732	495	164	NADH-FMN oxidoreductase	PGF_02541367	PLF_943_00001523	FALSE
63	Ehrlichia ruminantium strain Springbokfontein2	779.24	fig|779.24.peg.933	981161	980280	882	293	4-hydroxybenzoate polyprenyltransferase (EC 2.5.1.39)	PGF_00423927	PLF_943_00001090	FALSE
63	Ehrlichia ruminantium strain Springbokfontein2	779.24	fig|779.24.peg.934	981686	981498	189	62	hypothetical protein			FALSE
64	Ehrlichia ruminantium Blaauwkrans	779.32	fig|779.32.peg.931	971497	971342	156	51	hypothetical protein			FALSE
64	Ehrlichia ruminantium Blaauwkrans	779.32	fig|779.32.peg.932	973881	972922	960	319	3-oxoacyl-[acyl-carrier-protein] synthase, KASIII (EC 2.3.1.180)	PGF_00420953	PLF_943_00000093	FALSE
64	Ehrlichia ruminantium Blaauwkrans	779.32	fig|779.32.peg.933	974908	973898	1011	336	Phosphate:acyl-ACP acyltransferase PlsX (EC 2.3.1.n2)	PGF_00033289	PLF_943_00001008	FALSE
64	Ehrlichia ruminantium Blaauwkrans	779.32	fig|779.32.peg.934	975127	974945	183	60	LSU ribosomal protein L32p @ LSU ribosomal protein L32p, zinc-independent	PGF_04792416	PLF_943_00000178	FALSE
64	Ehrlichia ruminantium Blaauwkrans	779.32	fig|779.32.peg.935	975271	976464	1194	397	Queuine tRNA-ribosyltransferase (EC 2.4.2.29)	PGF_02061452	PLF_943_00000329	TRUE	7.6e-142	66.75
64	Ehrlichia ruminantium Blaauwkrans	779.32	fig|779.32.peg.936	976835	976713	123	40	hypothetical protein			FALSE
64	Ehrlichia ruminantium Blaauwkrans	779.32	fig|779.32.peg.937	978073	977312	762	253	Phosphate ABC transporter, ATP-binding protein PstB (TC 3.A.1.7.1)	PGF_06213055	PLF_943_00000225	FALSE
64	Ehrlichia ruminantium Blaauwkrans	779.32	fig|779.32.peg.938	978888	978094	795	264	4-hydroxy-tetrahydrodipicolinate reductase (EC 1.17.1.8)	PGF_01176589	PLF_943_00001089	FALSE
64	Ehrlichia ruminantium Blaauwkrans	779.32	fig|779.32.peg.939	979379	978885	495	164	NADH-FMN oxidoreductase	PGF_02541367	PLF_943_00001523	FALSE
64	Ehrlichia ruminantium Blaauwkrans	779.32	fig|779.32.peg.940	980314	979433	882	293	4-hydroxybenzoate polyprenyltransferase (EC 2.5.1.39)	PGF_00423927	PLF_943_00001090	FALSE
64	Ehrlichia ruminantium Blaauwkrans	779.32	fig|779.32.peg.941	980839	980651	189	62	hypothetical protein			FALSE
65	Ehrlichia ruminantium strain Mara87-7	779.25	fig|779.25.peg.919	970495	970370	126	41	hypothetical protein			FALSE
65	Ehrlichia ruminantium strain Mara87-7	779.25	fig|779.25.peg.920	971348	971223	126	41	hypothetical protein			FALSE
65	Ehrlichia ruminantium strain Mara87-7	779.25	fig|779.25.peg.921	971614	971486	129	42	hypothetical protein			FALSE
65	Ehrlichia ruminantium strain Mara87-7	779.25	fig|779.25.peg.922	972737	971778	960	319	3-oxoacyl-[acyl-carrier-protein] synthase, KASIII (EC 2.3.1.180)	PGF_00420953	PLF_943_00000093	FALSE
65	Ehrlichia ruminantium strain Mara87-7	779.25	fig|779.25.peg.923	973779	972754	1026	341	Phosphate:acyl-ACP acyltransferase PlsX (EC 2.3.1.n2)	PGF_00033289	PLF_943_00001008	FALSE
65	Ehrlichia ruminantium strain Mara87-7	779.25	fig|779.25.peg.924	973983	973801	183	60	LSU ribosomal protein L32p @ LSU ribosomal protein L32p, zinc-independent	PGF_04792416	PLF_943_00000178	FALSE
65	Ehrlichia ruminantium strain Mara87-7	779.25	fig|779.25.peg.925	974127	975320	1194	397	Queuine tRNA-ribosyltransferase (EC 2.4.2.29)	PGF_02061452	PLF_943_00000329	TRUE	1.1e-141	66.75
65	Ehrlichia ruminantium strain Mara87-7	779.25	fig|779.25.peg.926	975468	975346	123	40	hypothetical protein			FALSE
65	Ehrlichia ruminantium strain Mara87-7	779.25	fig|779.25.peg.927	975587	975703	117	38	hypothetical protein			FALSE
65	Ehrlichia ruminantium strain Mara87-7	779.25	fig|779.25.peg.928	976706	975945	762	253	Phosphate ABC transporter, ATP-binding protein PstB (TC 3.A.1.7.1)	PGF_06213055	PLF_943_00000225	FALSE
65	Ehrlichia ruminantium strain Mara87-7	779.25	fig|779.25.peg.929	977521	976727	795	264	4-hydroxy-tetrahydrodipicolinate reductase (EC 1.17.1.8)	PGF_01176589	PLF_943_00001089	FALSE
65	Ehrlichia ruminantium strain Mara87-7	779.25	fig|779.25.peg.930	978012	977518	495	164	NADH-FMN oxidoreductase	PGF_02541367	PLF_943_00001523	FALSE
65	Ehrlichia ruminantium strain Mara87-7	779.25	fig|779.25.peg.931	978947	978066	882	293	4-hydroxybenzoate polyprenyltransferase (EC 2.5.1.39)	PGF_00423927	PLF_943_00001090	FALSE
65	Ehrlichia ruminantium strain Mara87-7	779.25	fig|779.25.peg.932	979472	979284	189	62	hypothetical protein			FALSE
66	Ehrlichia ruminantium strain Springbokfontein5	779.21	fig|779.21.peg.923	972630	972505	126	41	hypothetical protein			FALSE
66	Ehrlichia ruminantium strain Springbokfontein5	779.21	fig|779.21.peg.924	973483	973358	126	41	hypothetical protein			FALSE
66	Ehrlichia ruminantium strain Springbokfontein5	779.21	fig|779.21.peg.925	973749	973621	129	42	hypothetical protein			FALSE
66	Ehrlichia ruminantium strain Springbokfontein5	779.21	fig|779.21.peg.926	974872	973913	960	319	3-oxoacyl-[acyl-carrier-protein] synthase, KASIII (EC 2.3.1.180)	PGF_00420953	PLF_943_00000093	FALSE
66	Ehrlichia ruminantium strain Springbokfontein5	779.21	fig|779.21.peg.927	975914	974889	1026	341	Phosphate:acyl-ACP acyltransferase PlsX (EC 2.3.1.n2)	PGF_00033289	PLF_943_00001008	FALSE
66	Ehrlichia ruminantium strain Springbokfontein5	779.21	fig|779.21.peg.928	976118	975936	183	60	LSU ribosomal protein L32p @ LSU ribosomal protein L32p, zinc-independent	PGF_04792416	PLF_943_00000178	FALSE
66	Ehrlichia ruminantium strain Springbokfontein5	779.21	fig|779.21.peg.929	976263	977456	1194	397	Queuine tRNA-ribosyltransferase (EC 2.4.2.29)	PGF_02061452	PLF_943_00000329	TRUE	2.2e-142	67.01
66	Ehrlichia ruminantium strain Springbokfontein5	779.21	fig|779.21.peg.930	978843	978082	762	253	Phosphate ABC transporter, ATP-binding protein PstB (TC 3.A.1.7.1)	PGF_06213055	PLF_943_00000225	FALSE
66	Ehrlichia ruminantium strain Springbokfontein5	779.21	fig|779.21.peg.931	979658	978864	795	264	4-hydroxy-tetrahydrodipicolinate reductase (EC 1.17.1.8)	PGF_01176589	PLF_943_00001089	FALSE
66	Ehrlichia ruminantium strain Springbokfontein5	779.21	fig|779.21.peg.932	980149	979655	495	164	NADH-FMN oxidoreductase	PGF_02541367	PLF_943_00001523	FALSE
66	Ehrlichia ruminantium strain Springbokfontein5	779.21	fig|779.21.peg.933	981084	980203	882	293	4-hydroxybenzoate polyprenyltransferase (EC 2.5.1.39)	PGF_00423927	PLF_943_00001090	FALSE
66	Ehrlichia ruminantium strain Springbokfontein5	779.21	fig|779.21.peg.934	981609	981421	189	62	hypothetical protein			FALSE
67	Wolbachia endosymbiont of Ctenocephalides felis strain wCfeT	212124	fig|212123.5.peg.460	463678	462338	1341	446	Mobile element protein	PGF_03895251	PLF_953_00000897	FALSE
67	Wolbachia endosymbiont of Ctenocephalides felis strain wCfeT	212124	fig|212123.5.peg.461	464220	463750	471	156	hypothetical protein			FALSE
67	Wolbachia endosymbiont of Ctenocephalides felis strain wCfeT	212124	fig|212123.5.peg.462	465179	464442	738	245	5'-nucleotidase SurE (EC 3.1.3.5)	PGF_02617142	PLF_953_00000145	FALSE
67	Wolbachia endosymbiont of Ctenocephalides felis strain wCfeT	212124	fig|212123.5.peg.463	467059	465743	1317	438	Mobile element protein	PGF_03895251	PLF_953_00000897	FALSE
67	Wolbachia endosymbiont of Ctenocephalides felis strain wCfeT	212124	fig|212123.5.peg.464	468352	467177	1176	391	Queuine tRNA-ribosyltransferase (EC 2.4.2.29)	PGF_02061452	PLF_953_00000589	TRUE	2.2e-184	87.4
67	Wolbachia endosymbiont of Ctenocephalides felis strain wCfeT	212124	fig|212123.5.peg.465	468853	468353	501	166	NADH-ubiquinone oxidoreductase chain E (EC 1.6.5.3)	PGF_00024692	PLF_953_00000325	FALSE
67	Wolbachia endosymbiont of Ctenocephalides felis strain wCfeT	212124	fig|212123.5.peg.466	470523	468961	1563	520	Peptidoglycan D,D-transpeptidase MrdA (EC 3.4.16.4)	PGF_10376398	PLF_953_00000805	FALSE
67	Wolbachia endosymbiont of Ctenocephalides felis strain wCfeT	212124	fig|212123.5.peg.467	471293	470841	453	150	polysaccharide deacetylase, putative			FALSE
67	Wolbachia endosymbiont of Ctenocephalides felis strain wCfeT	212124	fig|212123.5.peg.468	471941	471384	558	185	hypothetical protein			FALSE
67	Wolbachia endosymbiont of Ctenocephalides felis strain wCfeT	212124	fig|212123.5.peg.469	473291	471951	1341	446	AAA+ ATPase superfamily protein YifB/ComM, associated with DNA recombination	PGF_05877811	PLF_953_00000316	FALSE
68	Wolbachia endosymbiont of Folsomia candida strain Berlin	169402	fig|169402.4.peg.1199	1290757	1289570	1188	395	Mobile element protein	PGF_00993789	PLF_953_00000010	FALSE
68	Wolbachia endosymbiont of Folsomia candida strain Berlin	169402	fig|169402.4.peg.1200	1291922	1291278	645	214	hypothetical protein	PGF_07244141	PLF_953_00005074	FALSE
68	Wolbachia endosymbiont of Folsomia candida strain Berlin	169402	fig|169402.4.peg.1201	1293521	1292142	1380	459	hypothetical protein	PGF_07151558	PLF_953_00005179	FALSE
68	Wolbachia endosymbiont of Folsomia candida strain Berlin	169402	fig|169402.4.peg.1202	1293760	1294260	501	166	NADH-ubiquinone oxidoreductase chain E (EC 1.6.5.3)	PGF_00024692	PLF_953_00000325	FALSE
68	Wolbachia endosymbiont of Folsomia candida strain Berlin	169402	fig|169402.4.peg.1203	1294253	1294519	267	88	hypothetical protein	PGF_10614075	PLF_953_00006474	FALSE
68	Wolbachia endosymbiont of Folsomia candida strain Berlin	169402	fig|169402.4.peg.1204	1294516	1294644	129	42	hypothetical protein	PGF_07029770	PLF_953_00005479	FALSE
68	Wolbachia endosymbiont of Folsomia candida strain Berlin	169402	fig|169402.4.peg.1205	1294641	1295852	1212	403	Queuine tRNA-ribosyltransferase (EC 2.4.2.29)	PGF_02061452	PLF_953_00000589	TRUE	1.3e-187	88.69
68	Wolbachia endosymbiont of Folsomia candida strain Berlin	169402	fig|169402.4.peg.1206	1295952	1297418	1467	488	hypothetical protein	PGF_07381773	PLF_953_00005240	FALSE
68	Wolbachia endosymbiont of Folsomia candida strain Berlin	169402	fig|169402.4.peg.1207	1300533	1297468	3066	1021	RND multidrug efflux transporter; Acriflavin resistance protein	PGF_03846448	PLF_953_00004967	FALSE
69	Candidatus Wolbachia massiliensis strain PL13	1.845e+06	fig|1845000.3.peg.452	444851	442263	2589	862	DNA polymerase I (EC 2.7.7.7)	PGF_10347756		FALSE
69	Candidatus Wolbachia massiliensis strain PL13	1.845e+06	fig|1845000.3.peg.453	445633	445283	351	116	Mobile element protein	PGF_01000105		FALSE
69	Candidatus Wolbachia massiliensis strain PL13	1.845e+06	fig|1845000.3.peg.454	446160	445780	381	126	hypothetical protein	PGF_08225224		FALSE
69	Candidatus Wolbachia massiliensis strain PL13	1.845e+06	fig|1845000.3.peg.455	447150	446317	834	277	hypothetical protein	PGF_03893015		FALSE
69	Candidatus Wolbachia massiliensis strain PL13	1.845e+06	fig|1845000.3.peg.456	447346	448155	810	269	hypothetical protein			FALSE
69	Candidatus Wolbachia massiliensis strain PL13	1.845e+06	fig|1845000.3.peg.457	448229	448729	501	166	NADH-ubiquinone oxidoreductase chain E (EC 1.6.5.3)	PGF_00024692		FALSE
69	Candidatus Wolbachia massiliensis strain PL13	1.845e+06	fig|1845000.3.peg.458	448730	449932	1203	400	Queuine tRNA-ribosyltransferase (EC 2.4.2.29)	PGF_02061452		TRUE	1.1e-192	90.36
69	Candidatus Wolbachia massiliensis strain PL13	1.845e+06	fig|1845000.3.peg.459	450757	451080	324	107	Thioredoxin	PGF_10345259		FALSE
69	Candidatus Wolbachia massiliensis strain PL13	1.845e+06	fig|1845000.3.peg.460	451377	451970	594	197	Murein hydrolase activator NlpD	PGF_00030535		FALSE
69	Candidatus Wolbachia massiliensis strain PL13	1.845e+06	fig|1845000.3.peg.461	451983	454466	2484	827	Leucyl-tRNA synthetase (EC 6.1.1.4)	PGF_06812369		FALSE
70	Wolbachia endosymbiont of Cimex lectularius wCle	246273	fig|246273.3.peg.1165	967271	968179	909	302	hypothetical protein	PGF_08225224	PLF_953_00000009	FALSE
70	Wolbachia endosymbiont of Cimex lectularius wCle	246273	fig|246273.3.peg.1166	968503	968384	120	39	hypothetical protein	PGF_03894940	PLF_953_00004102	FALSE
70	Wolbachia endosymbiont of Cimex lectularius wCle	246273	fig|246273.3.peg.1167	968856	968629	228	75	hypothetical protein	PGF_03987292	PLF_953_00004362	FALSE
70	Wolbachia endosymbiont of Cimex lectularius wCle	246273	fig|246273.3.peg.1168	969532	968861	672	223	hypothetical protein	PGF_03892650	PLF_953_00001494	FALSE
70	Wolbachia endosymbiont of Cimex lectularius wCle	246273	fig|246273.3.peg.1169	970103	969639	465	154	Mobile element protein	PGF_01000105	PLF_953_00000001	FALSE
70	Wolbachia endosymbiont of Cimex lectularius wCle	246273	fig|246273.3.peg.1170	970429	970115	315	104	Mobile element protein	PGF_01000105	PLF_953_00000002	FALSE
70	Wolbachia endosymbiont of Cimex lectularius wCle	246273	fig|246273.3.peg.1171	971044	970580	465	154	Mobile element protein	PGF_01000105	PLF_953_00000001	FALSE
70	Wolbachia endosymbiont of Cimex lectularius wCle	246273	fig|246273.3.peg.1172	971370	971056	315	104	Mobile element protein	PGF_01000105	PLF_953_00000002	FALSE
70	Wolbachia endosymbiont of Cimex lectularius wCle	246273	fig|246273.3.peg.1173	971734	971405	330	109	hypothetical protein	PGF_01056161	PLF_953_00004360	FALSE
70	Wolbachia endosymbiont of Cimex lectularius wCle	246273	fig|246273.3.peg.1174	972538	971879	660	219	Queuine tRNA-ribosyltransferase (EC 2.4.2.29)	PGF_02061452	PLF_953_00000589	TRUE	4.8e-114	92.17
70	Wolbachia endosymbiont of Cimex lectularius wCle	246273	fig|246273.3.peg.1175	973071	972598	474	157	Queuine tRNA-ribosyltransferase (EC 2.4.2.29)	PGF_02061452	PLF_953_00000589	FALSE
70	Wolbachia endosymbiont of Cimex lectularius wCle	246273	fig|246273.3.peg.1176	973572	973072	501	166	NADH-ubiquinone oxidoreductase chain E (EC 1.6.5.3)	PGF_00024692	PLF_953_00000325	FALSE
70	Wolbachia endosymbiont of Cimex lectularius wCle	246273	fig|246273.3.peg.1177	974416	974039	378	125	hypothetical protein	PGF_03893783	PLF_953_00002939	FALSE
70	Wolbachia endosymbiont of Cimex lectularius wCle	246273	fig|246273.3.peg.1178	974882	975196	315	104	Mobile element protein	PGF_01000105	PLF_953_00000002	FALSE
70	Wolbachia endosymbiont of Cimex lectularius wCle	246273	fig|246273.3.peg.1179	975208	975570	363	120	Mobile element protein	PGF_01000105	PLF_953_00000001	FALSE
70	Wolbachia endosymbiont of Cimex lectularius wCle	246273	fig|246273.3.peg.1180	975842	975657	186	61	hypothetical protein	PGF_03894050	PLF_953_00003215	FALSE
70	Wolbachia endosymbiont of Cimex lectularius wCle	246273	fig|246273.3.peg.1181	976068	978041	1974	657	Mucin 2 precursor	PGF_00022847	PLF_953_00000545	FALSE
71	Wolbachia endosymbiont of Litomosoides sigmodontis strain wLsig	80850.9	fig|80850.9.peg.1176	846246	844516	1731	576	Alkaline protease secretion ATP-binding protein AprD	PGF_02956687	PLF_953_00001408	FALSE
71	Wolbachia endosymbiont of Litomosoides sigmodontis strain wLsig	80850.9	fig|80850.9.peg.1177	846430	846305	126	41	hypothetical protein			FALSE
71	Wolbachia endosymbiont of Litomosoides sigmodontis strain wLsig	80850.9	fig|80850.9.peg.1178	847416	846409	1008	335	N(6)-L-threonylcarbamoyladenine synthase (EC 2.3.1.234)	PGF_07915158	PLF_953_00000165	FALSE
71	Wolbachia endosymbiont of Litomosoides sigmodontis strain wLsig	80850.9	fig|80850.9.peg.1179	847593	847450	144	47	hypothetical protein			FALSE
71	Wolbachia endosymbiont of Litomosoides sigmodontis strain wLsig	80850.9	fig|80850.9.peg.1180	847998	847858	141	46	hypothetical protein			FALSE
71	Wolbachia endosymbiont of Litomosoides sigmodontis strain wLsig	80850.9	fig|80850.9.peg.1181	848334	848459	126	41	hypothetical protein			FALSE
71	Wolbachia endosymbiont of Litomosoides sigmodontis strain wLsig	80850.9	fig|80850.9.peg.1182	848649	849149	501	166	NADH-ubiquinone oxidoreductase chain E (EC 1.6.5.3)	PGF_00024692	PLF_953_00000325	FALSE
71	Wolbachia endosymbiont of Litomosoides sigmodontis strain wLsig	80850.9	fig|80850.9.peg.1183	849150	850361	1212	403	Queuine tRNA-ribosyltransferase (EC 2.4.2.29)	PGF_02061452	PLF_953_00000589	TRUE	4.6e-189	87.19
71	Wolbachia endosymbiont of Litomosoides sigmodontis strain wLsig	80850.9	fig|80850.9.peg.1184	850419	851969	1551	516	NADH-ubiquinone oxidoreductase chain L (EC 1.6.5.3)	PGF_04757308	PLF_953_00005001	FALSE
71	Wolbachia endosymbiont of Litomosoides sigmodontis strain wLsig	80850.9	fig|80850.9.peg.1185	852755	851970	786	261	Outer membrane and periplasm component of type IV secretion of T-DNA complex, has secretin-like domain, VirB9	PGF_00027696	PLF_953_00000331	FALSE
71	Wolbachia endosymbiont of Litomosoides sigmodontis strain wLsig	80850.9	fig|80850.9.peg.1186	852925	853916	992	329	IS630 family transposase			FALSE
71	Wolbachia endosymbiont of Litomosoides sigmodontis strain wLsig	80850.9	fig|80850.9.peg.1187	854236	855798	1563	520	Transcription termination protein NusA	PGF_07063065	PLF_953_00000241	FALSE
72	Wolbachia endosymbiont of Brugia pahangi strain FR3	96495.4	fig|96495.4.peg.107	86351	85116	1236	411	tRNA t(6)A37-methylthiotransferase (EC 2.8.4.5)	PGF_00413298	PLF_953_00000496	FALSE
72	Wolbachia endosymbiont of Brugia pahangi strain FR3	96495.4	fig|96495.4.peg.108	86883	86530	354	117	Aspartyl-tRNA(Asn) amidotransferase subunit C (EC 6.3.5.6) @ Glutamyl-tRNA(Gln) amidotransferase subunit C (EC 6.3.5.7)	PGF_07836795	PLF_953_00000395	FALSE
72	Wolbachia endosymbiont of Brugia pahangi strain FR3	96495.4	fig|96495.4.peg.109	87799	86873	927	308	Ribose-phosphate pyrophosphokinase (EC 2.7.6.1)	PGF_00048782	PLF_953_00000341	FALSE
72	Wolbachia endosymbiont of Brugia pahangi strain FR3	96495.4	fig|96495.4.peg.110	89143	88979	165	54	hypothetical protein	PGF_08225224		FALSE
72	Wolbachia endosymbiont of Brugia pahangi strain FR3	96495.4	fig|96495.4.peg.111	89286	89402	117	38	hypothetical protein			FALSE
72	Wolbachia endosymbiont of Brugia pahangi strain FR3	96495.4	fig|96495.4.peg.112	89600	90100	501	166	NADH-ubiquinone oxidoreductase chain E (EC 1.6.5.3)	PGF_00024692	PLF_953_00000325	FALSE
72	Wolbachia endosymbiont of Brugia pahangi strain FR3	96495.4	fig|96495.4.peg.113	90101	91291	1191	396	Queuine tRNA-ribosyltransferase (EC 2.4.2.29)	PGF_02061452	PLF_953_00000589	TRUE	1.3e-189	87.59
72	Wolbachia endosymbiont of Brugia pahangi strain FR3	96495.4	fig|96495.4.peg.114	91369	92886	1518	505	NADH-ubiquinone oxidoreductase chain L (EC 1.6.5.3)	PGF_04757308	PLF_953_00005001	FALSE
72	Wolbachia endosymbiont of Brugia pahangi strain FR3	96495.4	fig|96495.4.peg.115	93698	92910	789	262	Outer membrane and periplasm component of type IV secretion of T-DNA complex, has secretin-like domain, VirB9	PGF_00027696	PLF_953_00000331	FALSE
72	Wolbachia endosymbiont of Brugia pahangi strain FR3	96495.4	fig|96495.4.peg.116	94015	93779	237	78	LSU rRNA pseudouridine(1911/1915/1917) synthase (EC 5.4.99.23)	PGF_10569727	PLF_953_00000640	FALSE
72	Wolbachia endosymbiont of Brugia pahangi strain FR3	96495.4	fig|96495.4.peg.117	94856	94743	114	37	hypothetical protein			FALSE
72	Wolbachia endosymbiont of Brugia pahangi strain FR3	96495.4	fig|96495.4.peg.118	95068	94946	123	40	DNA internalization-related competence protein ComEC/Rec2			FALSE
72	Wolbachia endosymbiont of Brugia pahangi strain FR3	96495.4	fig|96495.4.peg.119	95348	95187	162	53	DNA internalization-related competence protein ComEC/Rec2	PGF_06887246	PLF_953_00005652	FALSE
72	Wolbachia endosymbiont of Brugia pahangi strain FR3	96495.4	fig|96495.4.peg.120	95760	95539	222	73	DNA internalization-related competence protein ComEC/Rec2	PGF_06887246	PLF_953_00005652	FALSE
73	Wolbachia endosymbiont of Brugia malayi strain TRS	80849.5	fig|80849.5.peg.163	103285	103506	222	73	DNA internalization-related competence protein ComEC/Rec2	PGF_06887246	PLF_953_00005652	FALSE
73	Wolbachia endosymbiont of Brugia malayi strain TRS	80849.5	fig|80849.5.peg.164	103782	103576	207	68	hypothetical protein	PGF_03893387	PLF_953_00002474	FALSE
73	Wolbachia endosymbiont of Brugia malayi strain TRS	80849.5	fig|80849.5.peg.165	104188	104301	114	37	hypothetical protein			FALSE
73	Wolbachia endosymbiont of Brugia malayi strain TRS	80849.5	fig|80849.5.peg.166	104873	104709	165	54	hypothetical protein			FALSE
73	Wolbachia endosymbiont of Brugia malayi strain TRS	80849.5	fig|80849.5.peg.167	105029	105265	237	78	LSU rRNA pseudouridine(1911/1915/1917) synthase (EC 5.4.99.23)	PGF_10569727	PLF_953_00000640	FALSE
73	Wolbachia endosymbiont of Brugia malayi strain TRS	80849.5	fig|80849.5.peg.168	105346	106134	789	262	Outer membrane and periplasm component of type IV secretion of T-DNA complex, has secretin-like domain, VirB9	PGF_00027696	PLF_953_00000331	FALSE
73	Wolbachia endosymbiont of Brugia malayi strain TRS	80849.5	fig|80849.5.peg.169	107675	106158	1518	505	NADH-ubiquinone oxidoreductase chain L (EC 1.6.5.3)	PGF_04757308	PLF_953_00005001	FALSE
73	Wolbachia endosymbiont of Brugia malayi strain TRS	80849.5	fig|80849.5.peg.170	108943	107753	1191	396	Queuine tRNA-ribosyltransferase (EC 2.4.2.29)	PGF_02061452	PLF_953_00000589	TRUE	1.5e-190	87.85
73	Wolbachia endosymbiont of Brugia malayi strain TRS	80849.5	fig|80849.5.peg.171	109444	108944	501	166	NADH-ubiquinone oxidoreductase chain E (EC 1.6.5.3)	PGF_00024692	PLF_953_00000325	FALSE
73	Wolbachia endosymbiont of Brugia malayi strain TRS	80849.5	fig|80849.5.peg.172	109549	109704	156	51	hypothetical protein			FALSE
73	Wolbachia endosymbiont of Brugia malayi strain TRS	80849.5	fig|80849.5.peg.173	109927	109790	138	45	hypothetical protein			FALSE
73	Wolbachia endosymbiont of Brugia malayi strain TRS	80849.5	fig|80849.5.peg.174	110089	109928	162	53	hypothetical protein			FALSE
73	Wolbachia endosymbiont of Brugia malayi strain TRS	80849.5	fig|80849.5.peg.175	110478	110350	129	42	hypothetical protein	PGF_03894622	PLF_953_00003786	FALSE
73	Wolbachia endosymbiont of Brugia malayi strain TRS	80849.5	fig|80849.5.peg.176	111120	110940	181	59	hypothetical protein			FALSE
73	Wolbachia endosymbiont of Brugia malayi strain TRS	80849.5	fig|80849.5.peg.177	111356	111852	497	164	hypothetical protein			FALSE
73	Wolbachia endosymbiont of Brugia malayi strain TRS	80849.5	fig|80849.5.peg.178	111949	112281	333	110	Mucin 2 precursor	PGF_00022847	PLF_953_00001988	FALSE
73	Wolbachia endosymbiont of Brugia malayi strain TRS	80849.5	fig|80849.5.peg.179	112507	112337	171	56	hypothetical protein			FALSE
73	Wolbachia endosymbiont of Brugia malayi strain TRS	80849.5	fig|80849.5.peg.180	112702	112884	183	60	hypothetical protein	PGF_03893286	PLF_953_00002357	FALSE
73	Wolbachia endosymbiont of Brugia malayi strain TRS	80849.5	fig|80849.5.peg.181	112932	113057	126	41	hypothetical protein			FALSE
73	Wolbachia endosymbiont of Brugia malayi strain TRS	80849.5	fig|80849.5.peg.182	113059	113265	207	68	hypothetical protein	PGF_03893965	PLF_953_00003132	FALSE
74	Wolbachia endosymbiont strain TRS of Brugia malayi	292806	fig|292805.6.peg.953	770805	770978	174	57	DNA internalization-related competence protein ComEC/Rec2	PGF_06887246	PLF_953_00005652	FALSE
74	Wolbachia endosymbiont strain TRS of Brugia malayi	292806	fig|292805.6.peg.954	771212	771048	165	54	hypothetical protein	PGF_03893387	PLF_953_00002474	FALSE
74	Wolbachia endosymbiont strain TRS of Brugia malayi	292806	fig|292805.6.peg.955	771169	771330	162	53	DNA internalization-related competence protein ComEC/Rec2	PGF_06887246	PLF_953_00005652	FALSE
74	Wolbachia endosymbiont strain TRS of Brugia malayi	292806	fig|292805.6.peg.956	772501	772737	237	78	LSU rRNA pseudouridine(1911/1915/1917) synthase (EC 5.4.99.23)	PGF_10569727	PLF_953_00000640	FALSE
74	Wolbachia endosymbiont strain TRS of Brugia malayi	292806	fig|292805.6.peg.957	772818	773606	789	262	Outer membrane and periplasm component of type IV secretion of T-DNA complex, has secretin-like domain, VirB9	PGF_00027696	PLF_953_00000331	FALSE
74	Wolbachia endosymbiont strain TRS of Brugia malayi	292806	fig|292805.6.peg.958	774724	773630	1095	364	NADH-ubiquinone oxidoreductase chain L (EC 1.6.5.3)	PGF_04757308	PLF_953_00005001	FALSE
74	Wolbachia endosymbiont strain TRS of Brugia malayi	292806	fig|292805.6.peg.959	774951	775085	135	44	hypothetical protein	PGF_03893464	PLF_953_00002547	FALSE
74	Wolbachia endosymbiont strain TRS of Brugia malayi	292806	fig|292805.6.peg.960	776415	775225	1191	396	Queuine tRNA-ribosyltransferase (EC 2.4.2.29)	PGF_02061452	PLF_953_00000589	TRUE	1.5e-190	87.85
74	Wolbachia endosymbiont strain TRS of Brugia malayi	292806	fig|292805.6.peg.961	776916	776416	501	166	NADH-ubiquinone oxidoreductase chain E (EC 1.6.5.3)	PGF_00024692	PLF_953_00000325	FALSE
74	Wolbachia endosymbiont strain TRS of Brugia malayi	292806	fig|292805.6.peg.962	777399	777262	138	45	hypothetical protein	PGF_03894452	PLF_953_00003619	FALSE
74	Wolbachia endosymbiont strain TRS of Brugia malayi	292806	fig|292805.6.peg.963	777950	777822	129	42	hypothetical protein	PGF_03894622	PLF_953_00003786	FALSE
74	Wolbachia endosymbiont strain TRS of Brugia malayi	292806	fig|292805.6.peg.964	779152	779289	138	45	hypothetical protein	PGF_03893392	PLF_953_00002479	FALSE
74	Wolbachia endosymbiont strain TRS of Brugia malayi	292806	fig|292805.6.peg.965	779421	779753	333	110	Mucin 2 precursor	PGF_00022847	PLF_953_00001988	FALSE
74	Wolbachia endosymbiont strain TRS of Brugia malayi	292806	fig|292805.6.peg.966	780076	779891	186	61	hypothetical protein	PGF_03894036	PLF_953_00003201	FALSE
74	Wolbachia endosymbiont strain TRS of Brugia malayi	292806	fig|292805.6.peg.967	780174	780356	183	60	hypothetical protein	PGF_03893286	PLF_953_00002357	FALSE
74	Wolbachia endosymbiont strain TRS of Brugia malayi	292806	fig|292805.6.peg.968	780404	780529	126	41	hypothetical protein	PGF_03894686	PLF_953_00003849	FALSE
74	Wolbachia endosymbiont strain TRS of Brugia malayi	292806	fig|292805.6.peg.969	780531	780737	207	68	hypothetical protein	PGF_03893965	PLF_953_00003132	FALSE
75	Wolbachia endosymbiont of Ctenocephalides felis wCfeJ Perak	2.73259e+06	fig|2732594.3.peg.672	690370	691140	771	256	Transcriptional activator protein	PGF_00057546	PLF_953_00000359	FALSE
75	Wolbachia endosymbiont of Ctenocephalides felis wCfeJ Perak	2.73259e+06	fig|2732594.3.peg.673	694162	691619	2544	847	Mucin 2 precursor	PGF_00022847	PLF_953_00000545	FALSE
75	Wolbachia endosymbiont of Ctenocephalides felis wCfeJ Perak	2.73259e+06	fig|2732594.3.peg.674	694606	695106	501	166	NADH-ubiquinone oxidoreductase chain E (EC 1.6.5.3)	PGF_00024692	PLF_953_00000325	FALSE
75	Wolbachia endosymbiont of Ctenocephalides felis wCfeJ Perak	2.73259e+06	fig|2732594.3.peg.675	695107	696294	1188	395	Queuine tRNA-ribosyltransferase (EC 2.4.2.29)	PGF_02061452	PLF_953_00000589	TRUE	2.8e-193	89.85
75	Wolbachia endosymbiont of Ctenocephalides felis wCfeJ Perak	2.73259e+06	fig|2732594.3.peg.676	697406	696702	705	234	hypothetical protein			FALSE
75	Wolbachia endosymbiont of Ctenocephalides felis wCfeJ Perak	2.73259e+06	fig|2732594.3.peg.677	697541	698527	987	328	tRNA pseudouridine(55) synthase (EC 5.4.99.25)	PGF_00413295	PLF_953_00000859	FALSE
75	Wolbachia endosymbiont of Ctenocephalides felis wCfeJ Perak	2.73259e+06	fig|2732594.3.peg.678	698540	698812	273	90	SSU ribosomal protein S15p (S13e)	PGF_00049847	PLF_953_00000345	FALSE
75	Wolbachia endosymbiont of Ctenocephalides felis wCfeJ Perak	2.73259e+06	fig|2732594.3.peg.679	698827	701094	2268	755	Polyribonucleotide nucleotidyltransferase (EC 2.7.7.8)	PGF_03104485	PLF_953_00000563	FALSE
76	Wolbachia endosymbiont of Ctenocephalides felis strain wCfeJ	212124	fig|212123.6.peg.44	44559	42292	2268	755	Polyribonucleotide nucleotidyltransferase (EC 2.7.7.8)	PGF_03104485	PLF_953_00000563	FALSE
76	Wolbachia endosymbiont of Ctenocephalides felis strain wCfeJ	212124	fig|212123.6.peg.45	44846	44574	273	90	SSU ribosomal protein S15p (S13e)	PGF_00049847	PLF_953_00000345	FALSE
76	Wolbachia endosymbiont of Ctenocephalides felis strain wCfeJ	212124	fig|212123.6.peg.46	45845	44859	987	328	tRNA pseudouridine(55) synthase (EC 5.4.99.25)	PGF_00413295	PLF_953_00000859	FALSE
76	Wolbachia endosymbiont of Ctenocephalides felis strain wCfeJ	212124	fig|212123.6.peg.47	45980	46684	705	234	hypothetical protein			FALSE
76	Wolbachia endosymbiont of Ctenocephalides felis strain wCfeJ	212124	fig|212123.6.peg.48	48279	47092	1188	395	Queuine tRNA-ribosyltransferase (EC 2.4.2.29)	PGF_02061452	PLF_953_00000589	TRUE	2.8e-193	89.85
76	Wolbachia endosymbiont of Ctenocephalides felis strain wCfeJ	212124	fig|212123.6.peg.49	48780	48280	501	166	NADH-ubiquinone oxidoreductase chain E (EC 1.6.5.3)	PGF_00024692	PLF_953_00000325	FALSE
76	Wolbachia endosymbiont of Ctenocephalides felis strain wCfeJ	212124	fig|212123.6.peg.50	49046	48873	174	57	hypothetical protein			FALSE
76	Wolbachia endosymbiont of Ctenocephalides felis strain wCfeJ	212124	fig|212123.6.peg.51	49224	51767	2544	847	Mucin 2 precursor	PGF_00022847	PLF_953_00000545	FALSE
76	Wolbachia endosymbiont of Ctenocephalides felis strain wCfeJ	212124	fig|212123.6.peg.52	53016	52246	771	256	Transcriptional activator protein	PGF_00057546	PLF_953_00000359	FALSE
77	Wolbachia endosymbiont of Cruorifilaria tuberocauda strain 55YT	1.81211e+06	fig|1812111.3.peg.88	110610	111404	795	264	(2E,6E)-farnesyl diphosphate synthase (EC 2.5.1.10)	PGF_06784545	PLF_953_00000104	FALSE
77	Wolbachia endosymbiont of Cruorifilaria tuberocauda strain 55YT	1.81211e+06	fig|1812111.3.peg.89	111401	112306	906	301	hypothetical protein	PGF_03895136	PLF_953_00000596	FALSE
77	Wolbachia endosymbiont of Cruorifilaria tuberocauda strain 55YT	1.81211e+06	fig|1812111.3.peg.90	113848	112337	1512	503	Na(+) H(+) antiporter subunit A	PGF_00006195	PLF_953_00000622	FALSE
77	Wolbachia endosymbiont of Cruorifilaria tuberocauda strain 55YT	1.81211e+06	fig|1812111.3.peg.91	116495	115302	1194	397	Queuine tRNA-ribosyltransferase (EC 2.4.2.29)	PGF_02061452	PLF_953_00000589	TRUE	1.1e-182	84.81
77	Wolbachia endosymbiont of Cruorifilaria tuberocauda strain 55YT	1.81211e+06	fig|1812111.3.peg.92	116995	116492	504	167	NADH-ubiquinone oxidoreductase chain E (EC 1.6.5.3)	PGF_00024692	PLF_953_00000325	FALSE
77	Wolbachia endosymbiont of Cruorifilaria tuberocauda strain 55YT	1.81211e+06	fig|1812111.3.peg.93	118634	117483	1152	383	putative membrane protein	PGF_01579049	PLF_953_00000665	FALSE
77	Wolbachia endosymbiont of Cruorifilaria tuberocauda strain 55YT	1.81211e+06	fig|1812111.3.peg.94	119297	119458	162	53	hypothetical protein			FALSE
77	Wolbachia endosymbiont of Cruorifilaria tuberocauda strain 55YT	1.81211e+06	fig|1812111.3.peg.95	121893	120682	1212	403	2-C-methyl-D-erythritol 4-phosphate cytidylyltransferase (EC 2.7.7.60) / 2-C-methyl-D-erythritol 2,4-cyclodiphosphate synthase (EC 4.6.1.12)	PGF_01427606	PLF_953_00000722	FALSE
78	Wolbachia endosymbiont of Dipetalonema caudispina strain 362YU	1.81211e+06	fig|1812112.8.peg.36	38027	38827	801	266	(2E,6E)-farnesyl diphosphate synthase (EC 2.5.1.10)	PGF_06784545	PLF_953_00000104	FALSE
78	Wolbachia endosymbiont of Dipetalonema caudispina strain 362YU	1.81211e+06	fig|1812112.8.peg.37	38820	39731	912	303	Peptidyl-prolyl cis-trans isomerase, FKBP-type domain protein	PGF_03892777	PLF_953_00001699	FALSE
78	Wolbachia endosymbiont of Dipetalonema caudispina strain 362YU	1.81211e+06	fig|1812112.8.peg.38	41284	39773	1512	503	NADH-ubiquinone oxidoreductase chain L (EC 1.6.5.3)	PGF_04757308	PLF_953_00005001	FALSE
78	Wolbachia endosymbiont of Dipetalonema caudispina strain 362YU	1.81211e+06	fig|1812112.8.peg.39	43994	42807	1188	395	Queuine tRNA-ribosyltransferase (EC 2.4.2.29)	PGF_02061452	PLF_953_00000589	TRUE	3.2e-178	84.3
78	Wolbachia endosymbiont of Dipetalonema caudispina strain 362YU	1.81211e+06	fig|1812112.8.peg.40	44495	43995	501	166	NADH-ubiquinone oxidoreductase chain E (EC 1.6.5.3)	PGF_00024692	PLF_953_00000325	FALSE
78	Wolbachia endosymbiont of Dipetalonema caudispina strain 362YU	1.81211e+06	fig|1812112.8.peg.41	46147	44852	1296	431	putative membrane protein	PGF_01579049	PLF_953_00000665	FALSE
78	Wolbachia endosymbiont of Dipetalonema caudispina strain 362YU	1.81211e+06	fig|1812112.8.peg.42	49565	48354	1212	403	2-C-methyl-D-erythritol 4-phosphate cytidylyltransferase (EC 2.7.7.60) / 2-C-methyl-D-erythritol 2,4-cyclodiphosphate synthase (EC 4.6.1.12)	PGF_01427606	PLF_953_00000722	FALSE
79	Wolbachia endosymbiont of Dirofilaria (Dirofilaria) immitis strain FR3	1.81212e+06	fig|1812115.7.peg.49	39339	39476	138	45	hypothetical protein			FALSE
79	Wolbachia endosymbiont of Dirofilaria (Dirofilaria) immitis strain FR3	1.81212e+06	fig|1812115.7.peg.50	40359	40237	123	40	hypothetical protein			FALSE
79	Wolbachia endosymbiont of Dirofilaria (Dirofilaria) immitis strain FR3	1.81212e+06	fig|1812115.7.peg.51	40456	40608	153	50	hypothetical protein			FALSE
79	Wolbachia endosymbiont of Dirofilaria (Dirofilaria) immitis strain FR3	1.81212e+06	fig|1812115.7.peg.52	40866	40723	144	47	hypothetical protein			FALSE
79	Wolbachia endosymbiont of Dirofilaria (Dirofilaria) immitis strain FR3	1.81212e+06	fig|1812115.7.peg.53	41208	42533	1326	441	putative membrane protein	PGF_01579049	PLF_953_00000665	FALSE
79	Wolbachia endosymbiont of Dirofilaria (Dirofilaria) immitis strain FR3	1.81212e+06	fig|1812115.7.peg.54	42911	43024	114	37	hypothetical protein			FALSE
79	Wolbachia endosymbiont of Dirofilaria (Dirofilaria) immitis strain FR3	1.81212e+06	fig|1812115.7.peg.55	43045	43545	501	166	NADH-ubiquinone oxidoreductase chain E (EC 1.6.5.3)	PGF_00024692	PLF_953_00000325	FALSE
79	Wolbachia endosymbiont of Dirofilaria (Dirofilaria) immitis strain FR3	1.81212e+06	fig|1812115.7.peg.56	43546	44763	1218	405	Queuine tRNA-ribosyltransferase (EC 2.4.2.29)	PGF_02061452	PLF_953_00000589	TRUE	2.5e-184	85.39
79	Wolbachia endosymbiont of Dirofilaria (Dirofilaria) immitis strain FR3	1.81212e+06	fig|1812115.7.peg.57	45477	45638	162	53	hypothetical protein			FALSE
79	Wolbachia endosymbiont of Dirofilaria (Dirofilaria) immitis strain FR3	1.81212e+06	fig|1812115.7.peg.58	45969	46094	126	41	hypothetical protein			FALSE
79	Wolbachia endosymbiont of Dirofilaria (Dirofilaria) immitis strain FR3	1.81212e+06	fig|1812115.7.peg.59	46223	47731	1509	502	Na(+) H(+) antiporter subunit A	PGF_00006195	PLF_953_00000622	FALSE
79	Wolbachia endosymbiont of Dirofilaria (Dirofilaria) immitis strain FR3	1.81212e+06	fig|1812115.7.peg.60	48669	47764	906	301	Peptidyl-prolyl cis-trans isomerase, FKBP-type domain protein	PGF_03892777	PLF_953_00001699	FALSE
79	Wolbachia endosymbiont of Dirofilaria (Dirofilaria) immitis strain FR3	1.81212e+06	fig|1812115.7.peg.61	48803	48684	120	39	hypothetical protein			FALSE
79	Wolbachia endosymbiont of Dirofilaria (Dirofilaria) immitis strain FR3	1.81212e+06	fig|1812115.7.peg.62	48889	49017	129	42	hypothetical protein			FALSE
79	Wolbachia endosymbiont of Dirofilaria (Dirofilaria) immitis strain FR3	1.81212e+06	fig|1812115.7.peg.63	49277	49104	174	57	hypothetical protein			FALSE
80	Wolbachia endosymbiont of Onchocerca volvulus str. Cameroon	1.41038e+06	fig|1410384.5.peg.56	56127	57440	1314	437	putative membrane protein	PGF_01579049	PLF_953_00000665	FALSE
80	Wolbachia endosymbiont of Onchocerca volvulus str. Cameroon	1.41038e+06	fig|1410384.5.peg.57	58013	58513	501	166	NADH-ubiquinone oxidoreductase chain E (EC 1.6.5.3)	PGF_00024692	PLF_953_00000325	FALSE
80	Wolbachia endosymbiont of Onchocerca volvulus str. Cameroon	1.41038e+06	fig|1410384.5.peg.58	58514	59731	1218	405	Queuine tRNA-ribosyltransferase (EC 2.4.2.29)	PGF_02061452	PLF_953_00000589	TRUE	3.4e-188	85.57
80	Wolbachia endosymbiont of Onchocerca volvulus str. Cameroon	1.41038e+06	fig|1410384.5.peg.59	60260	60382	123	40	hypothetical protein	PGF_03893205	PLF_953_00002276	FALSE
80	Wolbachia endosymbiont of Onchocerca volvulus str. Cameroon	1.41038e+06	fig|1410384.5.peg.60	61464	62972	1509	502	Na(+) H(+) antiporter subunit A	PGF_00006195	PLF_953_00000622	FALSE
80	Wolbachia endosymbiont of Onchocerca volvulus str. Cameroon	1.41038e+06	fig|1410384.5.peg.61	63910	63005	906	301	Peptidyl-prolyl cis-trans isomerase, FKBP-type domain protein	PGF_03892777	PLF_953_00001699	FALSE
80	Wolbachia endosymbiont of Onchocerca volvulus str. Cameroon	1.41038e+06	fig|1410384.5.peg.62	64634	63903	732	243	(2E,6E)-farnesyl diphosphate synthase (EC 2.5.1.10)	PGF_06784545	PLF_953_00000104	FALSE
81	Wolbachia endosymbiont of Onchocerca ochengi strain wOo	100902	fig|100901.6.peg.391	418933	418799	135	44	hypothetical protein	PGF_03894498	PLF_953_00003667	FALSE
81	Wolbachia endosymbiont of Onchocerca ochengi strain wOo	100902	fig|100901.6.peg.392	420055	421368	1314	437	putative membrane protein	PGF_01579049	PLF_953_00000665	FALSE
81	Wolbachia endosymbiont of Onchocerca ochengi strain wOo	100902	fig|100901.6.peg.393	421941	422441	501	166	NADH-ubiquinone oxidoreductase chain E (EC 1.6.5.3)	PGF_00024692	PLF_953_00000325	FALSE
81	Wolbachia endosymbiont of Onchocerca ochengi strain wOo	100902	fig|100901.6.peg.394	422442	423641	1200	399	Queuine tRNA-ribosyltransferase (EC 2.4.2.29)	PGF_02061452	PLF_953_00000589	TRUE	1.8e-186	86.11
81	Wolbachia endosymbiont of Onchocerca ochengi strain wOo	100902	fig|100901.6.peg.395	424186	424308	123	40	hypothetical protein	PGF_03893205	PLF_953_00002276	FALSE
81	Wolbachia endosymbiont of Onchocerca ochengi strain wOo	100902	fig|100901.6.peg.396	425390	426898	1509	502	Na(+) H(+) antiporter subunit A	PGF_00006195	PLF_953_00000622	FALSE
81	Wolbachia endosymbiont of Onchocerca ochengi strain wOo	100902	fig|100901.6.peg.397	427836	426931	906	301	hypothetical protein	PGF_03895136	PLF_953_00000596	FALSE
81	Wolbachia endosymbiont of Onchocerca ochengi strain wOo	100902	fig|100901.6.peg.398	428560	427829	732	243	(2E,6E)-farnesyl diphosphate synthase (EC 2.5.1.10)	PGF_06784545	PLF_953_00000104	FALSE
82	Wolbachia endosymbiont of Diaphorina citri KPSwDi1234	116599	fig|116598.94.peg.594	624446	625474	1029	342	SAM-dependent methyltransferase, MidA	PGF_02098447	PLF_953_00000057	FALSE
82	Wolbachia endosymbiont of Diaphorina citri KPSwDi1234	116599	fig|116598.94.peg.595	626386	625853	534	177	conserved hypothetical protein	PGF_00297197	PLF_953_00001779	FALSE
82	Wolbachia endosymbiont of Diaphorina citri KPSwDi1234	116599	fig|116598.94.peg.596	626523	627131	609	202	Superoxide dismutase [Fe] (EC 1.15.1.1)	PGF_00055273	PLF_953_00000470	FALSE
82	Wolbachia endosymbiont of Diaphorina citri KPSwDi1234	116599	fig|116598.94.peg.597	627133	628407	1275	424	Mitochondrial processing peptidase-like protein (EC 3.4.24.64)	PGF_00021491	PLF_953_00000320	FALSE
82	Wolbachia endosymbiont of Diaphorina citri KPSwDi1234	116599	fig|116598.94.peg.598	628721	628404	318	105	hypothetical protein	PGF_03895229	PLF_953_00000843	FALSE
82	Wolbachia endosymbiont of Diaphorina citri KPSwDi1234	116599	fig|116598.94.peg.599	630039	628825	1215	404	Queuine tRNA-ribosyltransferase (EC 2.4.2.29)	PGF_02061452	PLF_953_00000589	TRUE	2.3e-199	91.83
82	Wolbachia endosymbiont of Diaphorina citri KPSwDi1234	116599	fig|116598.94.peg.600	630540	630040	501	166	NADH-ubiquinone oxidoreductase chain E (EC 1.6.5.3)	PGF_00024692	PLF_953_00000325	FALSE
82	Wolbachia endosymbiont of Diaphorina citri KPSwDi1234	116599	fig|116598.94.peg.601	630907	630638	270	89	hypothetical protein	PGF_00310590	PLF_953_00005017	FALSE
82	Wolbachia endosymbiont of Diaphorina citri KPSwDi1234	116599	fig|116598.94.peg.602	632463	631138	1326	441	Mobile element protein	PGF_00795611	PLF_953_00001412	FALSE
82	Wolbachia endosymbiont of Diaphorina citri KPSwDi1234	116599	fig|116598.94.peg.603	634345	632633	1713	570	ankyrin repeat domain protein	PGF_00310590	PLF_953_00005017	FALSE
83	Wolbachia endosymbiont of Diaphorina citri KPSwDi2567	116599	fig|116598.93.peg.624	638275	639303	1029	342	SAM-dependent methyltransferase, MidA	PGF_02098447	PLF_953_00000057	FALSE
83	Wolbachia endosymbiont of Diaphorina citri KPSwDi2567	116599	fig|116598.93.peg.625	640215	639682	534	177	conserved hypothetical protein	PGF_00297197	PLF_953_00001779	FALSE
83	Wolbachia endosymbiont of Diaphorina citri KPSwDi2567	116599	fig|116598.93.peg.626	640352	640960	609	202	Superoxide dismutase [Fe] (EC 1.15.1.1)	PGF_00055273	PLF_953_00000470	FALSE
83	Wolbachia endosymbiont of Diaphorina citri KPSwDi2567	116599	fig|116598.93.peg.627	640962	642236	1275	424	Mitochondrial processing peptidase-like protein (EC 3.4.24.64)	PGF_00021491	PLF_953_00000320	FALSE
83	Wolbachia endosymbiont of Diaphorina citri KPSwDi2567	116599	fig|116598.93.peg.628	642550	642233	318	105	hypothetical protein	PGF_03895229	PLF_953_00000843	FALSE
83	Wolbachia endosymbiont of Diaphorina citri KPSwDi2567	116599	fig|116598.93.peg.629	643868	642654	1215	404	Queuine tRNA-ribosyltransferase (EC 2.4.2.29)	PGF_02061452	PLF_953_00000589	TRUE	2.3e-199	91.83
83	Wolbachia endosymbiont of Diaphorina citri KPSwDi2567	116599	fig|116598.93.peg.630	644369	643869	501	166	NADH-ubiquinone oxidoreductase chain E (EC 1.6.5.3)	PGF_00024692	PLF_953_00000325	FALSE
83	Wolbachia endosymbiont of Diaphorina citri KPSwDi2567	116599	fig|116598.93.peg.631	644736	644467	270	89	hypothetical protein	PGF_00310590	PLF_953_00005017	FALSE
83	Wolbachia endosymbiont of Diaphorina citri KPSwDi2567	116599	fig|116598.93.peg.632	646292	644967	1326	441	Mobile element protein	PGF_00795611	PLF_953_00001412	FALSE
83	Wolbachia endosymbiont of Diaphorina citri KPSwDi2567	116599	fig|116598.93.peg.633	648174	646462	1713	570	ankyrin repeat domain protein	PGF_00310590	PLF_953_00005017	FALSE
84	Wolbachia endosymbiont of Diaphorina citri KPSwDi3891	116599	fig|116598.92.peg.1061	1020590	1022302	1713	570	ankyrin repeat domain protein	PGF_00310590	PLF_953_00005017	FALSE
84	Wolbachia endosymbiont of Diaphorina citri KPSwDi3891	116599	fig|116598.92.peg.1062	1022472	1023797	1326	441	Mobile element protein	PGF_00795611	PLF_953_00001412	FALSE
84	Wolbachia endosymbiont of Diaphorina citri KPSwDi3891	116599	fig|116598.92.peg.1063	1024028	1024297	270	89	hypothetical protein	PGF_00310590	PLF_953_00005017	FALSE
84	Wolbachia endosymbiont of Diaphorina citri KPSwDi3891	116599	fig|116598.92.peg.1064	1024395	1024895	501	166	NADH-ubiquinone oxidoreductase chain E (EC 1.6.5.3)	PGF_00024692	PLF_953_00000325	FALSE
84	Wolbachia endosymbiont of Diaphorina citri KPSwDi3891	116599	fig|116598.92.peg.1065	1024896	1026110	1215	404	Queuine tRNA-ribosyltransferase (EC 2.4.2.29)	PGF_02061452	PLF_953_00000589	TRUE	2.3e-199	91.83
84	Wolbachia endosymbiont of Diaphorina citri KPSwDi3891	116599	fig|116598.92.peg.1066	1026214	1026531	318	105	hypothetical protein	PGF_03895229	PLF_953_00000843	FALSE
84	Wolbachia endosymbiont of Diaphorina citri KPSwDi3891	116599	fig|116598.92.peg.1067	1027802	1026528	1275	424	Mitochondrial processing peptidase-like protein (EC 3.4.24.64)	PGF_00021491	PLF_953_00000320	FALSE
84	Wolbachia endosymbiont of Diaphorina citri KPSwDi3891	116599	fig|116598.92.peg.1068	1028412	1027804	609	202	Superoxide dismutase [Fe] (EC 1.15.1.1)	PGF_00055273	PLF_953_00000470	FALSE
84	Wolbachia endosymbiont of Diaphorina citri KPSwDi3891	116599	fig|116598.92.peg.1069	1028549	1029082	534	177	conserved hypothetical protein	PGF_00297197	PLF_953_00001779	FALSE
84	Wolbachia endosymbiont of Diaphorina citri KPSwDi3891	116599	fig|116598.92.peg.1070	1030489	1029461	1029	342	SAM-dependent methyltransferase, MidA	PGF_02098447	PLF_953_00000057	FALSE
85	Wolbachia endosymbiont of Diaphorina citri KPSwDI05P26	116599	fig|116598.91.peg.803	806378	808090	1713	570	ankyrin repeat domain protein	PGF_00310590	PLF_953_00005017	FALSE
85	Wolbachia endosymbiont of Diaphorina citri KPSwDI05P26	116599	fig|116598.91.peg.804	808260	809585	1326	441	Mobile element protein	PGF_00795611	PLF_953_00001412	FALSE
85	Wolbachia endosymbiont of Diaphorina citri KPSwDI05P26	116599	fig|116598.91.peg.805	809816	810085	270	89	hypothetical protein	PGF_00310590	PLF_953_00005017	FALSE
85	Wolbachia endosymbiont of Diaphorina citri KPSwDI05P26	116599	fig|116598.91.peg.806	810183	810683	501	166	NADH-ubiquinone oxidoreductase chain E (EC 1.6.5.3)	PGF_00024692	PLF_953_00000325	FALSE
85	Wolbachia endosymbiont of Diaphorina citri KPSwDI05P26	116599	fig|116598.91.peg.807	810684	811898	1215	404	Queuine tRNA-ribosyltransferase (EC 2.4.2.29)	PGF_02061452	PLF_953_00000589	TRUE	2.3e-199	91.83
85	Wolbachia endosymbiont of Diaphorina citri KPSwDI05P26	116599	fig|116598.91.peg.808	812002	812319	318	105	hypothetical protein	PGF_03895229	PLF_953_00000843	FALSE
85	Wolbachia endosymbiont of Diaphorina citri KPSwDI05P26	116599	fig|116598.91.peg.809	813590	812316	1275	424	Mitochondrial processing peptidase-like protein (EC 3.4.24.64)	PGF_00021491	PLF_953_00000320	FALSE
85	Wolbachia endosymbiont of Diaphorina citri KPSwDI05P26	116599	fig|116598.91.peg.810	814200	813592	609	202	Superoxide dismutase [Fe] (EC 1.15.1.1)	PGF_00055273	PLF_953_00000470	FALSE
85	Wolbachia endosymbiont of Diaphorina citri KPSwDI05P26	116599	fig|116598.91.peg.811	814337	814870	534	177	conserved hypothetical protein	PGF_00297197	PLF_953_00001779	FALSE
85	Wolbachia endosymbiont of Diaphorina citri KPSwDI05P26	116599	fig|116598.91.peg.812	816277	815249	1029	342	SAM-dependent methyltransferase, MidA	PGF_02098447	PLF_953_00000057	FALSE
86	Wolbachia endosymbiont of Diaphorina citri strain dawsonii	116599	fig|116598.82.peg.980	982687	984399	1713	570	ankyrin repeat domain protein	PGF_00310590	PLF_953_00005017	FALSE
86	Wolbachia endosymbiont of Diaphorina citri strain dawsonii	116599	fig|116598.82.peg.981	984569	985894	1326	441	Mobile element protein	PGF_00795611	PLF_953_00001412	FALSE
86	Wolbachia endosymbiont of Diaphorina citri strain dawsonii	116599	fig|116598.82.peg.982	986152	986394	243	80	hypothetical protein	PGF_00310590	PLF_953_00005017	FALSE
86	Wolbachia endosymbiont of Diaphorina citri strain dawsonii	116599	fig|116598.82.peg.983	986492	986992	501	166	NADH-ubiquinone oxidoreductase chain E (EC 1.6.5.3)	PGF_00024692	PLF_953_00000325	FALSE
86	Wolbachia endosymbiont of Diaphorina citri strain dawsonii	116599	fig|116598.82.peg.984	986993	988207	1215	404	Queuine tRNA-ribosyltransferase (EC 2.4.2.29)	PGF_02061452	PLF_953_00000589	TRUE	2.3e-199	91.83
86	Wolbachia endosymbiont of Diaphorina citri strain dawsonii	116599	fig|116598.82.peg.985	988311	988628	318	105	hypothetical protein	PGF_03895229	PLF_953_00000843	FALSE
86	Wolbachia endosymbiont of Diaphorina citri strain dawsonii	116599	fig|116598.82.peg.986	989899	988625	1275	424	Mitochondrial processing peptidase-like protein (EC 3.4.24.64)	PGF_00021491	PLF_953_00000320	FALSE
86	Wolbachia endosymbiont of Diaphorina citri strain dawsonii	116599	fig|116598.82.peg.987	990509	989901	609	202	Superoxide dismutase [Fe] (EC 1.15.1.1)	PGF_00055273	PLF_953_00000470	FALSE
86	Wolbachia endosymbiont of Diaphorina citri strain dawsonii	116599	fig|116598.82.peg.988	990646	991179	534	177	conserved hypothetical protein	PGF_00297197	PLF_953_00001779	FALSE
86	Wolbachia endosymbiont of Diaphorina citri strain dawsonii	116599	fig|116598.82.peg.989	992586	991558	1029	342	SAM-dependent methyltransferase, MidA	PGF_02098447	PLF_953_00000057	FALSE
87	Wolbachia endosymbiont of Diaphorina citri strain KPSwDI10P38	116599	fig|116598.79.peg.963	971168	972880	1713	570	ankyrin repeat domain protein	PGF_00310590	PLF_953_00005017	FALSE
87	Wolbachia endosymbiont of Diaphorina citri strain KPSwDI10P38	116599	fig|116598.79.peg.964	973050	974375	1326	441	Mobile element protein	PGF_00795611	PLF_953_00001412	FALSE
87	Wolbachia endosymbiont of Diaphorina citri strain KPSwDI10P38	116599	fig|116598.79.peg.965	974606	974875	270	89	hypothetical protein	PGF_00310590	PLF_953_00005017	FALSE
87	Wolbachia endosymbiont of Diaphorina citri strain KPSwDI10P38	116599	fig|116598.79.peg.966	974973	975473	501	166	NADH-ubiquinone oxidoreductase chain E (EC 1.6.5.3)	PGF_00024692	PLF_953_00000325	FALSE
87	Wolbachia endosymbiont of Diaphorina citri strain KPSwDI10P38	116599	fig|116598.79.peg.967	975474	976688	1215	404	Queuine tRNA-ribosyltransferase (EC 2.4.2.29)	PGF_02061452	PLF_953_00000589	TRUE	2.3e-199	91.83
87	Wolbachia endosymbiont of Diaphorina citri strain KPSwDI10P38	116599	fig|116598.79.peg.968	976792	977109	318	105	hypothetical protein	PGF_03895229	PLF_953_00000843	FALSE
87	Wolbachia endosymbiont of Diaphorina citri strain KPSwDI10P38	116599	fig|116598.79.peg.969	978380	977106	1275	424	Mitochondrial processing peptidase-like protein (EC 3.4.24.64)	PGF_00021491	PLF_953_00000320	FALSE
87	Wolbachia endosymbiont of Diaphorina citri strain KPSwDI10P38	116599	fig|116598.79.peg.970	978990	978382	609	202	Superoxide dismutase [Fe] (EC 1.15.1.1)	PGF_00055273	PLF_953_00000470	FALSE
87	Wolbachia endosymbiont of Diaphorina citri strain KPSwDI10P38	116599	fig|116598.79.peg.971	979127	979660	534	177	conserved hypothetical protein	PGF_00297197	PLF_953_00001779	FALSE
87	Wolbachia endosymbiont of Diaphorina citri strain KPSwDI10P38	116599	fig|116598.79.peg.972	981067	980039	1029	342	SAM-dependent methyltransferase, MidA	PGF_02098447	PLF_953_00000057	FALSE
88	Wolbachia pipientis strain wAlbB-Q	955.59	fig|955.59.peg.290	284471	285721	1251	416	Outer membrane protein	PGF_00028192	PLF_953_00000756	FALSE
88	Wolbachia pipientis strain wAlbB-Q	955.59	fig|955.59.peg.291	285732	286262	531	176	Cell division organizing protein PopZ	PGF_07459796	PLF_953_00000658	FALSE
88	Wolbachia pipientis strain wAlbB-Q	955.59	fig|955.59.peg.292	286338	286916	579	192	23S rRNA (uridine(2552)-2'-O)-methyltransferase (EC 2.1.1.166)	PGF_00415581	PLF_953_00000401	FALSE
88	Wolbachia pipientis strain wAlbB-Q	955.59	fig|955.59.peg.293	287093	287347	255	84	ankyrin repeat domain protein	PGF_08248250	PLF_953_00005746	FALSE
88	Wolbachia pipientis strain wAlbB-Q	955.59	fig|955.59.peg.294	287409	288281	873	290	Mobile element protein	PGF_01000105	PLF_953_00000005	FALSE
88	Wolbachia pipientis strain wAlbB-Q	955.59	fig|955.59.peg.295	288893	288300	594	197	hypothetical protein			FALSE
88	Wolbachia pipientis strain wAlbB-Q	955.59	fig|955.59.peg.296	289143	289643	501	166	NADH-ubiquinone oxidoreductase chain E (EC 1.6.5.3)	PGF_00024692	PLF_953_00000325	FALSE
88	Wolbachia pipientis strain wAlbB-Q	955.59	fig|955.59.peg.297	289644	290855	1212	403	Queuine tRNA-ribosyltransferase (EC 2.4.2.29)	PGF_02061452	PLF_953_00000589	TRUE	4.1e-200	92.29
88	Wolbachia pipientis strain wAlbB-Q	955.59	fig|955.59.peg.298	290959	291276	318	105	hypothetical protein	PGF_03895229	PLF_953_00000843	FALSE
88	Wolbachia pipientis strain wAlbB-Q	955.59	fig|955.59.peg.299	292547	291273	1275	424	Mitochondrial processing peptidase-like protein (EC 3.4.24.64)	PGF_00021491	PLF_953_00000320	FALSE
88	Wolbachia pipientis strain wAlbB-Q	955.59	fig|955.59.peg.300	293157	292549	609	202	Superoxide dismutase [Fe] (EC 1.15.1.1)	PGF_00055273	PLF_953_00000470	FALSE
88	Wolbachia pipientis strain wAlbB-Q	955.59	fig|955.59.peg.301	293294	293830	537	178	conserved hypothetical protein	PGF_00297197	PLF_953_00001779	FALSE
88	Wolbachia pipientis strain wAlbB-Q	955.59	fig|955.59.peg.302	295276	294218	1059	352	Retron-type RNA-directed DNA polymerase (EC 2.7.7.49)	PGF_04664292	PLF_953_00001139	FALSE
89	Wolbachia endosymbiont of Aedes aegypti wAlbB-Uju	546165	fig|546165.22.peg.990	1004782	1006032	1251	416	Outer membrane protein	PGF_00028192	PLF_953_00000756	FALSE
89	Wolbachia endosymbiont of Aedes aegypti wAlbB-Uju	546165	fig|546165.22.peg.991	1006043	1006573	531	176	Cell division organizing protein PopZ	PGF_07459796	PLF_953_00000658	FALSE
89	Wolbachia endosymbiont of Aedes aegypti wAlbB-Uju	546165	fig|546165.22.peg.992	1006649	1007227	579	192	23S rRNA (uridine(2552)-2'-O)-methyltransferase (EC 2.1.1.166)	PGF_00415581	PLF_953_00000401	FALSE
89	Wolbachia endosymbiont of Aedes aegypti wAlbB-Uju	546165	fig|546165.22.peg.993	1007404	1007658	255	84	ankyrin repeat domain protein	PGF_08248250	PLF_953_00005746	FALSE
89	Wolbachia endosymbiont of Aedes aegypti wAlbB-Uju	546165	fig|546165.22.peg.994	1009204	1008536	669	222	Mucin 2 precursor	PGF_00022847	PLF_953_00000545	FALSE
89	Wolbachia endosymbiont of Aedes aegypti wAlbB-Uju	546165	fig|546165.22.peg.995	1009454	1009954	501	166	NADH-ubiquinone oxidoreductase chain E (EC 1.6.5.3)	PGF_00024692	PLF_953_00000325	FALSE
89	Wolbachia endosymbiont of Aedes aegypti wAlbB-Uju	546165	fig|546165.22.peg.996	1009955	1011166	1212	403	Queuine tRNA-ribosyltransferase (EC 2.4.2.29)	PGF_02061452	PLF_953_00000589	TRUE	4.1e-200	92.29
89	Wolbachia endosymbiont of Aedes aegypti wAlbB-Uju	546165	fig|546165.22.peg.997	1011270	1011587	318	105	hypothetical protein	PGF_03895229	PLF_953_00000843	FALSE
89	Wolbachia endosymbiont of Aedes aegypti wAlbB-Uju	546165	fig|546165.22.peg.998	1012858	1011584	1275	424	Mitochondrial processing peptidase-like protein (EC 3.4.24.64)	PGF_00021491	PLF_953_00000320	FALSE
89	Wolbachia endosymbiont of Aedes aegypti wAlbB-Uju	546165	fig|546165.22.peg.999	1013468	1012860	609	202	Superoxide dismutase [Fe] (EC 1.15.1.1)	PGF_00055273	PLF_953_00000470	FALSE
89	Wolbachia endosymbiont of Aedes aegypti wAlbB-Uju	546165	fig|546165.22.peg.1000	1013605	1014141	537	178	conserved hypothetical protein	PGF_00297197	PLF_953_00001779	FALSE
89	Wolbachia endosymbiont of Aedes aegypti wAlbB-Uju	546165	fig|546165.22.peg.1001	1015581	1014523	1059	352	Retron-type RNA-directed DNA polymerase (EC 2.7.7.49)	PGF_04664292	PLF_953_00001139	FALSE
90	Wolbachia pipientis wAlbB	1.11623e+06	fig|1116230.25.peg.296	284471	285721	1251	416	Outer membrane protein	PGF_00028192	PLF_953_00000756	FALSE
90	Wolbachia pipientis wAlbB	1.11623e+06	fig|1116230.25.peg.297	285732	286262	531	176	Cell division organizing protein PopZ	PGF_07459796	PLF_953_00000658	FALSE
90	Wolbachia pipientis wAlbB	1.11623e+06	fig|1116230.25.peg.298	286338	286916	579	192	23S rRNA (uridine(2552)-2'-O)-methyltransferase (EC 2.1.1.166)	PGF_00415581	PLF_953_00000401	FALSE
90	Wolbachia pipientis wAlbB	1.11623e+06	fig|1116230.25.peg.299	287093	287347	255	84	ankyrin repeat domain protein	PGF_08248250	PLF_953_00005746	FALSE
90	Wolbachia pipientis wAlbB	1.11623e+06	fig|1116230.25.peg.300	287409	288281	873	290	Mobile element protein	PGF_01000105	PLF_953_00000005	FALSE
90	Wolbachia pipientis wAlbB	1.11623e+06	fig|1116230.25.peg.301	288893	288300	594	197	hypothetical protein			FALSE
90	Wolbachia pipientis wAlbB	1.11623e+06	fig|1116230.25.peg.302	289143	289643	501	166	NADH-ubiquinone oxidoreductase chain E (EC 1.6.5.3)	PGF_00024692	PLF_953_00000325	FALSE
90	Wolbachia pipientis wAlbB	1.11623e+06	fig|1116230.25.peg.303	289644	290855	1212	403	Queuine tRNA-ribosyltransferase (EC 2.4.2.29)	PGF_02061452	PLF_953_00000589	TRUE	4.1e-200	92.29
90	Wolbachia pipientis wAlbB	1.11623e+06	fig|1116230.25.peg.304	290959	291276	318	105	hypothetical protein	PGF_03895229	PLF_953_00000843	FALSE
90	Wolbachia pipientis wAlbB	1.11623e+06	fig|1116230.25.peg.305	292547	291273	1275	424	Mitochondrial processing peptidase-like protein (EC 3.4.24.64)	PGF_00021491	PLF_953_00000320	FALSE
90	Wolbachia pipientis wAlbB	1.11623e+06	fig|1116230.25.peg.306	293157	292549	609	202	Superoxide dismutase [Fe] (EC 1.15.1.1)	PGF_00055273	PLF_953_00000470	FALSE
90	Wolbachia pipientis wAlbB	1.11623e+06	fig|1116230.25.peg.307	293294	293830	537	178	conserved hypothetical protein	PGF_00297197	PLF_953_00001779	FALSE
90	Wolbachia pipientis wAlbB	1.11623e+06	fig|1116230.25.peg.308	295276	294218	1059	352	Retron-type RNA-directed DNA polymerase (EC 2.7.7.49)	PGF_04664292	PLF_953_00001139	FALSE
91	Wolbachia endosymbiont of Anopheles demeilloni wAnD	2.74887e+06	fig|2748871.4.peg.728	569172	569942	771	256	Transcriptional activator protein	PGF_00057546	PLF_953_00000359	FALSE
91	Wolbachia endosymbiont of Anopheles demeilloni wAnD	2.74887e+06	fig|2748871.4.peg.729	570168	570308	141	46	hypothetical protein			FALSE
91	Wolbachia endosymbiont of Anopheles demeilloni wAnD	2.74887e+06	fig|2748871.4.peg.730	573034	570803	2232	743	Mucin 2 precursor	PGF_00022847	PLF_953_00000545	FALSE
91	Wolbachia endosymbiont of Anopheles demeilloni wAnD	2.74887e+06	fig|2748871.4.peg.731	573299	573799	501	166	NADH-ubiquinone oxidoreductase chain E (EC 1.6.5.3)	PGF_00024692	PLF_953_00000325	FALSE
91	Wolbachia endosymbiont of Anopheles demeilloni wAnD	2.74887e+06	fig|2748871.4.peg.732	573800	575011	1212	403	Queuine tRNA-ribosyltransferase (EC 2.4.2.29)	PGF_02061452	PLF_953_00000589	TRUE	1.2e-199	92.04
91	Wolbachia endosymbiont of Anopheles demeilloni wAnD	2.74887e+06	fig|2748871.4.peg.733	575116	575433	318	105	hypothetical protein	PGF_03895229	PLF_953_00000843	FALSE
91	Wolbachia endosymbiont of Anopheles demeilloni wAnD	2.74887e+06	fig|2748871.4.peg.734	576704	575430	1275	424	Mitochondrial processing peptidase-like protein (EC 3.4.24.64)	PGF_00021491	PLF_953_00000320	FALSE
91	Wolbachia endosymbiont of Anopheles demeilloni wAnD	2.74887e+06	fig|2748871.4.peg.735	577314	576706	609	202	Superoxide dismutase [Fe] (EC 1.15.1.1)	PGF_00055273	PLF_953_00000470	FALSE
91	Wolbachia endosymbiont of Anopheles demeilloni wAnD	2.74887e+06	fig|2748871.4.peg.736	577450	577620	171	56	conserved hypothetical protein			FALSE
91	Wolbachia endosymbiont of Anopheles demeilloni wAnD	2.74887e+06	fig|2748871.4.peg.737	577636	577948	313	103	IS200/IS605 family transposase			FALSE
91	Wolbachia endosymbiont of Anopheles demeilloni wAnD	2.74887e+06	fig|2748871.4.peg.738	578224	577958	267	88	Translation elongation factor Tu	PGF_00060428	PLF_953_00000035	FALSE
91	Wolbachia endosymbiont of Anopheles demeilloni wAnD	2.74887e+06	fig|2748871.4.peg.739	580312	578237	2076	691	Translation elongation factor G	PGF_00060409	PLF_953_00000102	FALSE
92	Wolbachia endosymbiont of Trichogramma pretiosum strain wTpre	125593	fig|125593.3.peg.1259	1025979	1026608	630	209	hypothetical protein	PGF_03893413	PLF_953_00000250	FALSE
92	Wolbachia endosymbiont of Trichogramma pretiosum strain wTpre	125593	fig|125593.3.peg.1260	1026713	1027261	549	182	16S rRNA (guanine(966)-N(2))-methyltransferase (EC 2.1.1.171)	PGF_07133621	PLF_953_00000389	FALSE
92	Wolbachia endosymbiont of Trichogramma pretiosum strain wTpre	125593	fig|125593.3.peg.1261	1027294	1027659	366	121	hypothetical protein	PGF_10631173	PLF_953_00006469	FALSE
92	Wolbachia endosymbiont of Trichogramma pretiosum strain wTpre	125593	fig|125593.3.peg.1262	1028513	1027959	555	184	hypothetical protein	PGF_00297197	PLF_953_00001779	FALSE
92	Wolbachia endosymbiont of Trichogramma pretiosum strain wTpre	125593	fig|125593.3.peg.1263	1028625	1029233	609	202	Superoxide dismutase [Fe] (EC 1.15.1.1)	PGF_00055273	PLF_953_00000470	FALSE
92	Wolbachia endosymbiont of Trichogramma pretiosum strain wTpre	125593	fig|125593.3.peg.1264	1029235	1030509	1275	424	Mitochondrial processing peptidase-like protein (EC 3.4.24.64)	PGF_00021491	PLF_953_00000320	FALSE
92	Wolbachia endosymbiont of Trichogramma pretiosum strain wTpre	125593	fig|125593.3.peg.1265	1030823	1030506	318	105	hypothetical protein	PGF_03895229	PLF_953_00000843	FALSE
92	Wolbachia endosymbiont of Trichogramma pretiosum strain wTpre	125593	fig|125593.3.peg.1266	1032138	1030927	1212	403	Queuine tRNA-ribosyltransferase (EC 2.4.2.29)	PGF_02061452	PLF_953_00000589	TRUE	7.8e-197	91.04
92	Wolbachia endosymbiont of Trichogramma pretiosum strain wTpre	125593	fig|125593.3.peg.1267	1032639	1032139	501	166	NADH-ubiquinone oxidoreductase chain E (EC 1.6.5.3)	PGF_00024692	PLF_953_00000325	FALSE
92	Wolbachia endosymbiont of Trichogramma pretiosum strain wTpre	125593	fig|125593.3.peg.1268	1033052	1032921	132	43	ISSod13, transposase	PGF_00013736	PLF_953_00000121	FALSE
92	Wolbachia endosymbiont of Trichogramma pretiosum strain wTpre	125593	fig|125593.3.peg.1269	1033639	1033457	183	60	ISSod13, transposase	PGF_00013736	PLF_953_00000121	FALSE
92	Wolbachia endosymbiont of Trichogramma pretiosum strain wTpre	125593	fig|125593.3.peg.1270	1034027	1034344	318	105	AAA+ ATPase superfamily protein YifB/ComM, associated with DNA recombination	PGF_05877811	PLF_953_00000316	FALSE
92	Wolbachia endosymbiont of Trichogramma pretiosum strain wTpre	125593	fig|125593.3.peg.1271	1034403	1034717	315	104	AAA+ ATPase superfamily protein YifB/ComM, associated with DNA recombination	PGF_05877811	PLF_953_00000316	FALSE
92	Wolbachia endosymbiont of Trichogramma pretiosum strain wTpre	125593	fig|125593.3.peg.1272	1034795	1035346	552	183	hypothetical protein	PGF_00085205	PLF_953_00005534	FALSE
92	Wolbachia endosymbiont of Trichogramma pretiosum strain wTpre	125593	fig|125593.3.peg.1273	1035501	1036685	1185	394	Cell division protein FtsZ	PGF_03520151	PLF_953_00000150	FALSE
93	Wolbachia endosymbiont of Spodoptera picta strain Spic_B	2.76908e+06	fig|2769078.3.peg.531	556024	556794	771	256	Transcriptional activator protein	PGF_00057546	PLF_953_00000359	FALSE
93	Wolbachia endosymbiont of Spodoptera picta strain Spic_B	2.76908e+06	fig|2769078.3.peg.532	557020	557160	141	46	hypothetical protein			FALSE
93	Wolbachia endosymbiont of Spodoptera picta strain Spic_B	2.76908e+06	fig|2769078.3.peg.533	559052	557655	1398	465	Mucin 2 precursor	PGF_00022847	PLF_953_00000545	FALSE
93	Wolbachia endosymbiont of Spodoptera picta strain Spic_B	2.76908e+06	fig|2769078.3.peg.534	559793	559113	681	226	Mucin 2 precursor	PGF_00022847	PLF_953_00000545	FALSE
93	Wolbachia endosymbiont of Spodoptera picta strain Spic_B	2.76908e+06	fig|2769078.3.peg.535	560051	560551	501	166	NADH-ubiquinone oxidoreductase chain E (EC 1.6.5.3)	PGF_00024692	PLF_953_00000325	FALSE
93	Wolbachia endosymbiont of Spodoptera picta strain Spic_B	2.76908e+06	fig|2769078.3.peg.536	560552	561763	1212	403	Queuine tRNA-ribosyltransferase (EC 2.4.2.29)	PGF_02061452	PLF_953_00000589	TRUE	1.8e-200	92.29
93	Wolbachia endosymbiont of Spodoptera picta strain Spic_B	2.76908e+06	fig|2769078.3.peg.537	561867	562076	210	69	hypothetical protein	PGF_03895229	PLF_953_00000843	FALSE
93	Wolbachia endosymbiont of Spodoptera picta strain Spic_B	2.76908e+06	fig|2769078.3.peg.538	563347	562073	1275	424	Mitochondrial processing peptidase-like protein (EC 3.4.24.64)	PGF_00021491	PLF_953_00000320	FALSE
93	Wolbachia endosymbiont of Spodoptera picta strain Spic_B	2.76908e+06	fig|2769078.3.peg.539	563957	563349	609	202	Superoxide dismutase [Fe] (EC 1.15.1.1)	PGF_00055273	PLF_953_00000470	FALSE
93	Wolbachia endosymbiont of Spodoptera picta strain Spic_B	2.76908e+06	fig|2769078.3.peg.540	564093	564626	534	177	conserved hypothetical protein	PGF_00297197		FALSE
93	Wolbachia endosymbiont of Spodoptera picta strain Spic_B	2.76908e+06	fig|2769078.3.peg.541	565246	564929	318	105	hypothetical protein	PGF_10631173	PLF_953_00006469	FALSE
93	Wolbachia endosymbiont of Spodoptera picta strain Spic_B	2.76908e+06	fig|2769078.3.peg.542	565882	565334	549	182	16S rRNA (guanine(966)-N(2))-methyltransferase (EC 2.1.1.171)	PGF_07133621	PLF_953_00000389	FALSE
93	Wolbachia endosymbiont of Spodoptera picta strain Spic_B	2.76908e+06	fig|2769078.3.peg.543	566616	565987	630	209	hypothetical protein	PGF_03893413	PLF_953_00000250	FALSE
94	Wolbachia endosymbiont of Ostrinia scapulalis wSca	183754	fig|183754.4.peg.861	840908	841678	771	256	Transcriptional activator protein	PGF_00057546	PLF_953_00000359	FALSE
94	Wolbachia endosymbiont of Ostrinia scapulalis wSca	183754	fig|183754.4.peg.862	841904	842044	141	46	hypothetical protein			FALSE
94	Wolbachia endosymbiont of Ostrinia scapulalis wSca	183754	fig|183754.4.peg.863	842748	842539	210	69	Mucin 2 precursor	PGF_00022847	PLF_953_00000545	FALSE
94	Wolbachia endosymbiont of Ostrinia scapulalis wSca	183754	fig|183754.4.peg.864	843935	842793	1143	380	Mucin 2 precursor	PGF_00022847	PLF_953_00000545	FALSE
94	Wolbachia endosymbiont of Ostrinia scapulalis wSca	183754	fig|183754.4.peg.865	844676	843996	681	226	Mucin 2 precursor	PGF_00022847	PLF_953_00000545	FALSE
94	Wolbachia endosymbiont of Ostrinia scapulalis wSca	183754	fig|183754.4.peg.866	844934	845434	501	166	NADH-ubiquinone oxidoreductase chain E (EC 1.6.5.3)	PGF_00024692	PLF_953_00000325	FALSE
94	Wolbachia endosymbiont of Ostrinia scapulalis wSca	183754	fig|183754.4.peg.867	845435	846646	1212	403	Queuine tRNA-ribosyltransferase (EC 2.4.2.29)	PGF_02061452	PLF_953_00000589	TRUE	7.6e-200	92.04
94	Wolbachia endosymbiont of Ostrinia scapulalis wSca	183754	fig|183754.4.peg.868	846750	846959	210	69	hypothetical protein	PGF_03895229	PLF_953_00000843	FALSE
94	Wolbachia endosymbiont of Ostrinia scapulalis wSca	183754	fig|183754.4.peg.869	848230	846956	1275	424	Mitochondrial processing peptidase-like protein (EC 3.4.24.64)	PGF_00021491	PLF_953_00000320	FALSE
94	Wolbachia endosymbiont of Ostrinia scapulalis wSca	183754	fig|183754.4.peg.870	848840	848232	609	202	Superoxide dismutase [Fe] (EC 1.15.1.1)	PGF_00055273	PLF_953_00000470	FALSE
94	Wolbachia endosymbiont of Ostrinia scapulalis wSca	183754	fig|183754.4.peg.871	848976	849509	534	177	conserved hypothetical protein	PGF_00297197		FALSE
94	Wolbachia endosymbiont of Ostrinia scapulalis wSca	183754	fig|183754.4.peg.872	850129	849812	318	105	hypothetical protein	PGF_10631173	PLF_953_00006469	FALSE
94	Wolbachia endosymbiont of Ostrinia scapulalis wSca	183754	fig|183754.4.peg.873	850765	850217	549	182	16S rRNA (guanine(966)-N(2))-methyltransferase (EC 2.1.1.171)	PGF_07133621	PLF_953_00000389	FALSE
94	Wolbachia endosymbiont of Ostrinia scapulalis wSca	183754	fig|183754.4.peg.874	851499	850870	630	209	hypothetical protein	PGF_03893413	PLF_953_00000250	FALSE
95	Wolbachia endosymbiont of Ostrinia furnacalis wFur	154048	fig|154048.3.peg.864	843562	844332	771	256	Transcriptional activator protein	PGF_00057546	PLF_953_00000359	FALSE
95	Wolbachia endosymbiont of Ostrinia furnacalis wFur	154048	fig|154048.3.peg.865	844558	844698	141	46	hypothetical protein			FALSE
95	Wolbachia endosymbiont of Ostrinia furnacalis wFur	154048	fig|154048.3.peg.866	845402	845193	210	69	Mucin 2 precursor	PGF_00022847	PLF_953_00000545	FALSE
95	Wolbachia endosymbiont of Ostrinia furnacalis wFur	154048	fig|154048.3.peg.867	846589	845447	1143	380	Mucin 2 precursor	PGF_00022847	PLF_953_00000545	FALSE
95	Wolbachia endosymbiont of Ostrinia furnacalis wFur	154048	fig|154048.3.peg.868	847330	846650	681	226	Mucin 2 precursor	PGF_00022847	PLF_953_00000545	FALSE
95	Wolbachia endosymbiont of Ostrinia furnacalis wFur	154048	fig|154048.3.peg.869	847588	848088	501	166	NADH-ubiquinone oxidoreductase chain E (EC 1.6.5.3)	PGF_00024692	PLF_953_00000325	FALSE
95	Wolbachia endosymbiont of Ostrinia furnacalis wFur	154048	fig|154048.3.peg.870	848089	849300	1212	403	Queuine tRNA-ribosyltransferase (EC 2.4.2.29)	PGF_02061452	PLF_953_00000589	TRUE	7.6e-200	92.04
95	Wolbachia endosymbiont of Ostrinia furnacalis wFur	154048	fig|154048.3.peg.871	849404	849613	210	69	hypothetical protein	PGF_03895229	PLF_953_00000843	FALSE
95	Wolbachia endosymbiont of Ostrinia furnacalis wFur	154048	fig|154048.3.peg.872	850884	849610	1275	424	Mitochondrial processing peptidase-like protein (EC 3.4.24.64)	PGF_00021491	PLF_953_00000320	FALSE
95	Wolbachia endosymbiont of Ostrinia furnacalis wFur	154048	fig|154048.3.peg.873	851494	850886	609	202	Superoxide dismutase [Fe] (EC 1.15.1.1)	PGF_00055273	PLF_953_00000470	FALSE
95	Wolbachia endosymbiont of Ostrinia furnacalis wFur	154048	fig|154048.3.peg.874	851630	852163	534	177	conserved hypothetical protein	PGF_00297197		FALSE
95	Wolbachia endosymbiont of Ostrinia furnacalis wFur	154048	fig|154048.3.peg.875	852783	852466	318	105	hypothetical protein	PGF_10631173	PLF_953_00006469	FALSE
95	Wolbachia endosymbiont of Ostrinia furnacalis wFur	154048	fig|154048.3.peg.876	853419	852871	549	182	16S rRNA (guanine(966)-N(2))-methyltransferase (EC 2.1.1.171)	PGF_07133621	PLF_953_00000389	FALSE
95	Wolbachia endosymbiont of Ostrinia furnacalis wFur	154048	fig|154048.3.peg.877	854153	853524	630	209	hypothetical protein	PGF_03893413	PLF_953_00000250	FALSE
96	Wolbachia endosymbiont of Corcyra cephalonica strain SYLI2103	218111	fig|218111.3.peg.925	923267	923896	630	209	hypothetical protein	PGF_03893413	PLF_953_00000250	FALSE
96	Wolbachia endosymbiont of Corcyra cephalonica strain SYLI2103	218111	fig|218111.3.peg.926	924001	924549	549	182	16S rRNA (guanine(966)-N(2))-methyltransferase (EC 2.1.1.171)	PGF_07133621	PLF_953_00000389	FALSE
96	Wolbachia endosymbiont of Corcyra cephalonica strain SYLI2103	218111	fig|218111.3.peg.927	924637	924783	147	48	hypothetical protein			FALSE
96	Wolbachia endosymbiont of Corcyra cephalonica strain SYLI2103	218111	fig|218111.3.peg.928	925798	925268	531	176	hypothetical protein	PGF_00297197	PLF_953_00001334	FALSE
96	Wolbachia endosymbiont of Corcyra cephalonica strain SYLI2103	218111	fig|218111.3.peg.929	925933	926541	609	202	Superoxide dismutase [Fe] (EC 1.15.1.1)	PGF_00055273	PLF_953_00000470	FALSE
96	Wolbachia endosymbiont of Corcyra cephalonica strain SYLI2103	218111	fig|218111.3.peg.930	926543	927817	1275	424	Mitochondrial processing peptidase-like protein (EC 3.4.24.64)	PGF_00021491	PLF_953_00000320	FALSE
96	Wolbachia endosymbiont of Corcyra cephalonica strain SYLI2103	218111	fig|218111.3.peg.931	928131	927814	318	105	hypothetical protein	PGF_03895229	PLF_953_00000843	FALSE
96	Wolbachia endosymbiont of Corcyra cephalonica strain SYLI2103	218111	fig|218111.3.peg.932	929447	928236	1212	403	Queuine tRNA-ribosyltransferase (EC 2.4.2.29)	PGF_02061452	PLF_953_00000589	TRUE	8.5e-202	93.03
96	Wolbachia endosymbiont of Corcyra cephalonica strain SYLI2103	218111	fig|218111.3.peg.933	929948	929448	501	166	NADH-ubiquinone oxidoreductase chain E (EC 1.6.5.3)	PGF_00024692	PLF_953_00000325	FALSE
96	Wolbachia endosymbiont of Corcyra cephalonica strain SYLI2103	218111	fig|218111.3.peg.934	930204	932432	2229	742	Mucin 2 precursor	PGF_00022847	PLF_953_00000545	FALSE
96	Wolbachia endosymbiont of Corcyra cephalonica strain SYLI2103	218111	fig|218111.3.peg.935	934064	933294	771	256	Transcriptional activator protein	PGF_00057546	PLF_953_00000359	FALSE
97	Wolbachia pipientis AH2012_wTtru	955.109	fig|955.109.peg.1527	1257670	1257816	147	48	hypothetical protein			FALSE
97	Wolbachia pipientis AH2012_wTtru	955.109	fig|955.109.peg.1528	1258294	1257926	369	122	Transposase	PGF_09978608	PLF_953_00005397	FALSE
97	Wolbachia pipientis AH2012_wTtru	955.109	fig|955.109.peg.1529	1258692	1258327	366	121	Transposase	PGF_09978608	PLF_953_00000996	FALSE
97	Wolbachia pipientis AH2012_wTtru	955.109	fig|955.109.peg.1530	1258748	1258864	117	38	hypothetical protein			FALSE
97	Wolbachia pipientis AH2012_wTtru	955.109	fig|955.109.peg.1531	1259678	1259148	531	176	hypothetical protein	PGF_00297197	PLF_953_00001334	FALSE
97	Wolbachia pipientis AH2012_wTtru	955.109	fig|955.109.peg.1532	1259813	1260421	609	202	Superoxide dismutase [Fe] (EC 1.15.1.1)	PGF_00055273	PLF_953_00000470	FALSE
97	Wolbachia pipientis AH2012_wTtru	955.109	fig|955.109.peg.1533	1260423	1261697	1275	424	Mitochondrial processing peptidase-like protein (EC 3.4.24.64)	PGF_00021491	PLF_953_00000320	FALSE
97	Wolbachia pipientis AH2012_wTtru	955.109	fig|955.109.peg.1534	1262011	1261694	318	105	hypothetical protein	PGF_03895229	PLF_953_00000843	FALSE
97	Wolbachia pipientis AH2012_wTtru	955.109	fig|955.109.peg.1535	1263327	1262116	1212	403	Queuine tRNA-ribosyltransferase (EC 2.4.2.29)	PGF_02061452	PLF_953_00000589	TRUE	7.2e-204	93.53
97	Wolbachia pipientis AH2012_wTtru	955.109	fig|955.109.peg.1536	1263828	1263328	501	166	NADH-ubiquinone oxidoreductase chain E (EC 1.6.5.3)	PGF_00024692	PLF_953_00000325	FALSE
97	Wolbachia pipientis AH2012_wTtru	955.109	fig|955.109.peg.1537	1264084	1264317	234	77	Mucin 2 precursor	PGF_00022847	PLF_953_00000545	FALSE
97	Wolbachia pipientis AH2012_wTtru	955.109	fig|955.109.peg.1538	1264671	1264303	369	122	Transposase	PGF_09978608	PLF_953_00005397	FALSE
97	Wolbachia pipientis AH2012_wTtru	955.109	fig|955.109.peg.1539	1264868	1264704	165	54	Transposase			FALSE
97	Wolbachia pipientis AH2012_wTtru	955.109	fig|955.109.peg.1540	1265069	1264926	144	47	Mobile element protein			FALSE
97	Wolbachia pipientis AH2012_wTtru	955.109	fig|955.109.peg.1541	1265125	1265337	213	70	Mucin 2 precursor	PGF_00022847	PLF_953_00000545	FALSE
97	Wolbachia pipientis AH2012_wTtru	955.109	fig|955.109.peg.1542	1266036	1266365	330	109	Mobile element protein	PGF_03895270	PLF_953_00000938	FALSE
97	Wolbachia pipientis AH2012_wTtru	955.109	fig|955.109.peg.1543	1266805	1266593	213	70	Transposase	PGF_09978608	PLF_953_00005397	FALSE
97	Wolbachia pipientis AH2012_wTtru	955.109	fig|955.109.peg.1544	1266961	1266818	144	47	hypothetical protein			FALSE
97	Wolbachia pipientis AH2012_wTtru	955.109	fig|955.109.peg.1545	1267098	1266994	105	34	Transposase	PGF_09978608	PLF_953_00000996	FALSE
97	Wolbachia pipientis AH2012_wTtru	955.109	fig|955.109.peg.1546	1267361	1267116	246	81	Transposase			FALSE
97	Wolbachia pipientis AH2012_wTtru	955.109	fig|955.109.peg.1547	1267409	1268002	594	197	hypothetical protein	PGF_03894408	PLF_953_00001157	FALSE
98	Wolbachia endosymbiont of Culex quinquefasciatus Pel strain wPip	570417	fig|570417.4.peg.646	633667	632099	1569	522	Mucin 2 precursor	PGF_00022847	PLF_953_00000545	FALSE
98	Wolbachia endosymbiont of Culex quinquefasciatus Pel strain wPip	570417	fig|570417.4.peg.647	634382	633900	483	160	Mobile element protein	PGF_01000105	PLF_953_00000017	FALSE
98	Wolbachia endosymbiont of Culex quinquefasciatus Pel strain wPip	570417	fig|570417.4.peg.648	634759	634379	381	126	hypothetical protein	PGF_08225224	PLF_953_00000023	FALSE
98	Wolbachia endosymbiont of Culex quinquefasciatus Pel strain wPip	570417	fig|570417.4.peg.649	635281	634784	498	165	Mucin 2 precursor	PGF_00022847	PLF_953_00000545	FALSE
98	Wolbachia endosymbiont of Culex quinquefasciatus Pel strain wPip	570417	fig|570417.4.peg.650	635537	636037	501	166	NADH-ubiquinone oxidoreductase chain E (EC 1.6.5.3)	PGF_00024692	PLF_953_00000325	FALSE
98	Wolbachia endosymbiont of Culex quinquefasciatus Pel strain wPip	570417	fig|570417.4.peg.651	636038	637249	1212	403	Queuine tRNA-ribosyltransferase (EC 2.4.2.29)	PGF_02061452	PLF_953_00000589	TRUE	8.5e-202	93.03
98	Wolbachia endosymbiont of Culex quinquefasciatus Pel strain wPip	570417	fig|570417.4.peg.652	637353	637571	219	72	hypothetical protein	PGF_03895229	PLF_953_00000843	FALSE
98	Wolbachia endosymbiont of Culex quinquefasciatus Pel strain wPip	570417	fig|570417.4.peg.653	638940	637666	1275	424	Mitochondrial processing peptidase-like protein (EC 3.4.24.64)	PGF_00021491	PLF_953_00000320	FALSE
98	Wolbachia endosymbiont of Culex quinquefasciatus Pel strain wPip	570417	fig|570417.4.peg.654	639550	638942	609	202	Superoxide dismutase [Fe] (EC 1.15.1.1)	PGF_00055273	PLF_953_00000470	FALSE
98	Wolbachia endosymbiont of Culex quinquefasciatus Pel strain wPip	570417	fig|570417.4.peg.655	639685	640215	531	176	hypothetical protein	PGF_00297197	PLF_953_00001334	FALSE
98	Wolbachia endosymbiont of Culex quinquefasciatus Pel strain wPip	570417	fig|570417.4.peg.656	640649	641521	873	290	Mobile element protein	PGF_01000105	PLF_953_00000005	FALSE
99	Wolbachia endosymbiont of Chrysomya megacephala strain wMeg	1.33505e+06	fig|1335053.5.peg.60	72658	73428	771	256	Transcriptional activator protein	PGF_00057546	PLF_953_00000359	FALSE
99	Wolbachia endosymbiont of Chrysomya megacephala strain wMeg	1.33505e+06	fig|1335053.5.peg.61	76521	74290	2232	743	Mucin 2 precursor	PGF_00022847	PLF_953_00000545	FALSE
99	Wolbachia endosymbiont of Chrysomya megacephala strain wMeg	1.33505e+06	fig|1335053.5.peg.62	76777	77277	501	166	NADH-ubiquinone oxidoreductase chain E (EC 1.6.5.3)	PGF_00024692	PLF_953_00000325	FALSE
99	Wolbachia endosymbiont of Chrysomya megacephala strain wMeg	1.33505e+06	fig|1335053.5.peg.63	77278	78489	1212	403	Queuine tRNA-ribosyltransferase (EC 2.4.2.29)	PGF_02061452	PLF_953_00000589	TRUE	8.5e-202	93.03
99	Wolbachia endosymbiont of Chrysomya megacephala strain wMeg	1.33505e+06	fig|1335053.5.peg.64	78593	78910	318	105	hypothetical protein	PGF_03895229	PLF_953_00000843	FALSE
99	Wolbachia endosymbiont of Chrysomya megacephala strain wMeg	1.33505e+06	fig|1335053.5.peg.65	80181	78907	1275	424	Mitochondrial processing peptidase-like protein (EC 3.4.24.64)	PGF_00021491	PLF_953_00000320	FALSE
99	Wolbachia endosymbiont of Chrysomya megacephala strain wMeg	1.33505e+06	fig|1335053.5.peg.66	80791	80183	609	202	Superoxide dismutase [Fe] (EC 1.15.1.1)	PGF_00055273	PLF_953_00000470	FALSE
99	Wolbachia endosymbiont of Chrysomya megacephala strain wMeg	1.33505e+06	fig|1335053.5.peg.67	80926	81456	531	176	hypothetical protein	PGF_00297197	PLF_953_00001334	FALSE
99	Wolbachia endosymbiont of Chrysomya megacephala strain wMeg	1.33505e+06	fig|1335053.5.peg.68	81547	81765	219	72	hypothetical protein			FALSE
99	Wolbachia endosymbiont of Chrysomya megacephala strain wMeg	1.33505e+06	fig|1335053.5.peg.69	82156	82010	147	48	hypothetical protein			FALSE
99	Wolbachia endosymbiont of Chrysomya megacephala strain wMeg	1.33505e+06	fig|1335053.5.peg.70	82792	82244	549	182	16S rRNA (guanine(966)-N(2))-methyltransferase (EC 2.1.1.171)	PGF_07133621	PLF_953_00000389	FALSE
100	Wolbachia endosymbiont of Frankliniella intonsa wWF	2.90242e+06	fig|2902422.3.peg.564	436403	435168	1236	411	Mobile element protein	PGF_00022264	PLF_953_00000125	FALSE
100	Wolbachia endosymbiont of Frankliniella intonsa wWF	2.90242e+06	fig|2902422.3.peg.565	436538	436422	117	38	Mobile element protein	PGF_00022264	PLF_953_00000125	FALSE
100	Wolbachia endosymbiont of Frankliniella intonsa wWF	2.90242e+06	fig|2902422.3.peg.566	436986	436789	198	65	hypothetical protein	PGF_00297197	PLF_953_00001334	FALSE
100	Wolbachia endosymbiont of Frankliniella intonsa wWF	2.90242e+06	fig|2902422.3.peg.567	437319	437005	315	104	hypothetical protein	PGF_00297197	PLF_953_00001334	FALSE
100	Wolbachia endosymbiont of Frankliniella intonsa wWF	2.90242e+06	fig|2902422.3.peg.568	437454	438062	609	202	Superoxide dismutase [Fe] (EC 1.15.1.1)	PGF_00055273	PLF_953_00000470	FALSE
100	Wolbachia endosymbiont of Frankliniella intonsa wWF	2.90242e+06	fig|2902422.3.peg.569	438064	439338	1275	424	Mitochondrial processing peptidase-like protein (EC 3.4.24.64)	PGF_00021491	PLF_953_00000320	FALSE
100	Wolbachia endosymbiont of Frankliniella intonsa wWF	2.90242e+06	fig|2902422.3.peg.570	439607	439335	273	90	hypothetical protein	PGF_03895229	PLF_953_00000843	FALSE
100	Wolbachia endosymbiont of Frankliniella intonsa wWF	2.90242e+06	fig|2902422.3.peg.571	439646	439993	348	115	Mobile element protein			FALSE
100	Wolbachia endosymbiont of Frankliniella intonsa wWF	2.90242e+06	fig|2902422.3.peg.572	440022	440525	504	167	hypothetical protein			FALSE
100	Wolbachia endosymbiont of Frankliniella intonsa wWF	2.90242e+06	fig|2902422.3.peg.573	441889	440678	1212	403	Queuine tRNA-ribosyltransferase (EC 2.4.2.29)	PGF_02061452	PLF_953_00000589	TRUE	2.3e-202	92.79
100	Wolbachia endosymbiont of Frankliniella intonsa wWF	2.90242e+06	fig|2902422.3.peg.574	442390	441890	501	166	NADH-ubiquinone oxidoreductase chain E (EC 1.6.5.3)	PGF_00024692	PLF_953_00000325	FALSE
100	Wolbachia endosymbiont of Frankliniella intonsa wWF	2.90242e+06	fig|2902422.3.peg.575	443724	442516	1209	402	hypothetical protein	PGF_00310590	PLF_953_00005017	FALSE
100	Wolbachia endosymbiont of Frankliniella intonsa wWF	2.90242e+06	fig|2902422.3.peg.576	444548	443721	828	275	ankyrin repeat domain protein	PGF_00310590	PLF_953_00005017	FALSE
100	Wolbachia endosymbiont of Frankliniella intonsa wWF	2.90242e+06	fig|2902422.3.peg.577	444681	444830	150	49	hypothetical protein			FALSE
100	Wolbachia endosymbiont of Frankliniella intonsa wWF	2.90242e+06	fig|2902422.3.peg.578	445362	446570	1209	402	hypothetical protein	PGF_03893040	PLF_953_00002085	FALSE
101	Wolbachia endosymbiont of Drosophila simulans wNo	1.23691e+06	fig|1236908.3.peg.323	331427	332197	771	256	Transcriptional activator protein	PGF_00057546	PLF_953_00000359	FALSE
101	Wolbachia endosymbiont of Drosophila simulans wNo	1.23691e+06	fig|1236908.3.peg.324	332398	332538	141	46	hypothetical protein	PGF_03892960	PLF_953_00001937	FALSE
101	Wolbachia endosymbiont of Drosophila simulans wNo	1.23691e+06	fig|1236908.3.peg.325	335364	333034	2331	776	Mucin 2 precursor	PGF_00022847	PLF_953_00000545	FALSE
101	Wolbachia endosymbiont of Drosophila simulans wNo	1.23691e+06	fig|1236908.3.peg.326	335487	335600	114	37	hypothetical protein	PGF_03895057	PLF_953_00004218	FALSE
101	Wolbachia endosymbiont of Drosophila simulans wNo	1.23691e+06	fig|1236908.3.peg.327	335622	336122	501	166	NADH-ubiquinone oxidoreductase chain E (EC 1.6.5.3)	PGF_00024692	PLF_953_00000325	FALSE
101	Wolbachia endosymbiont of Drosophila simulans wNo	1.23691e+06	fig|1236908.3.peg.328	336123	337334	1212	403	Queuine tRNA-ribosyltransferase (EC 2.4.2.29)	PGF_02061452	PLF_953_00000589	TRUE	8.9e-199	92.04
101	Wolbachia endosymbiont of Drosophila simulans wNo	1.23691e+06	fig|1236908.3.peg.329	337438	337755	318	105	hypothetical protein	PGF_03895229	PLF_953_00000843	FALSE
101	Wolbachia endosymbiont of Drosophila simulans wNo	1.23691e+06	fig|1236908.3.peg.330	339026	337752	1275	424	Mitochondrial processing peptidase-like protein (EC 3.4.24.64)	PGF_00021491	PLF_953_00000320	FALSE
101	Wolbachia endosymbiont of Drosophila simulans wNo	1.23691e+06	fig|1236908.3.peg.331	339636	339028	609	202	Superoxide dismutase [Fe] (EC 1.15.1.1)	PGF_00055273	PLF_953_00000470	FALSE
101	Wolbachia endosymbiont of Drosophila simulans wNo	1.23691e+06	fig|1236908.3.peg.332	340631	340083	549	182	16S rRNA (guanine(966)-N(2))-methyltransferase (EC 2.1.1.171)	PGF_07133621	PLF_953_00000389	FALSE
101	Wolbachia endosymbiont of Drosophila simulans wNo	1.23691e+06	fig|1236908.3.peg.333	341362	340736	627	208	hypothetical protein	PGF_03893413	PLF_953_00000250	FALSE
101	Wolbachia endosymbiont of Drosophila simulans wNo	1.23691e+06	fig|1236908.3.peg.334	344501	341349	3153	1050	Inner membrane protein of type IV secretion of T-DNA complex, VirB6	PGF_00014253	PLF_953_00000161	FALSE
102	Wolbachia endosymbiont of Drosophila simulans strain wMa strain KB154	77038.1	fig|77038.15.peg.991	994841	998077	3237	1078	Inner membrane protein of type IV secretion of T-DNA complex, VirB6	PGF_00014253	PLF_953_00000161	FALSE
102	Wolbachia endosymbiont of Drosophila simulans strain wMa strain KB154	77038.1	fig|77038.15.peg.992	998061	998690	630	209	hypothetical protein	PGF_03893413	PLF_953_00000250	FALSE
102	Wolbachia endosymbiont of Drosophila simulans strain wMa strain KB154	77038.1	fig|77038.15.peg.993	998795	999343	549	182	16S rRNA (guanine(966)-N(2))-methyltransferase (EC 2.1.1.171)	PGF_07133621	PLF_953_00000389	FALSE
102	Wolbachia endosymbiont of Drosophila simulans strain wMa strain KB154	77038.1	fig|77038.15.peg.994	999654	999535	120	39	hypothetical protein			FALSE
102	Wolbachia endosymbiont of Drosophila simulans strain wMa strain KB154	77038.1	fig|77038.15.peg.995	999790	1000398	609	202	Superoxide dismutase [Fe] (EC 1.15.1.1)	PGF_00055273	PLF_953_00000470	FALSE
102	Wolbachia endosymbiont of Drosophila simulans strain wMa strain KB154	77038.1	fig|77038.15.peg.996	1000400	1001674	1275	424	Mitochondrial processing peptidase-like protein (EC 3.4.24.64)	PGF_00021491	PLF_953_00000320	FALSE
102	Wolbachia endosymbiont of Drosophila simulans strain wMa strain KB154	77038.1	fig|77038.15.peg.997	1001988	1001671	318	105	hypothetical protein	PGF_03895229	PLF_953_00000843	FALSE
102	Wolbachia endosymbiont of Drosophila simulans strain wMa strain KB154	77038.1	fig|77038.15.peg.998	1003303	1002092	1212	403	Queuine tRNA-ribosyltransferase (EC 2.4.2.29)	PGF_02061452	PLF_953_00000589	TRUE	1.3e-198	91.79
102	Wolbachia endosymbiont of Drosophila simulans strain wMa strain KB154	77038.1	fig|77038.15.peg.999	1003804	1003304	501	166	NADH-ubiquinone oxidoreductase chain E (EC 1.6.5.3)	PGF_00024692	PLF_953_00000325	FALSE
102	Wolbachia endosymbiont of Drosophila simulans strain wMa strain KB154	77038.1	fig|77038.15.peg.1000	1003939	1003826	114	37	hypothetical protein			FALSE
102	Wolbachia endosymbiont of Drosophila simulans strain wMa strain KB154	77038.1	fig|77038.15.peg.1001	1004062	1006386	2325	774	Mucin 2 precursor	PGF_00022847	PLF_953_00000545	FALSE
102	Wolbachia endosymbiont of Drosophila simulans strain wMa strain KB154	77038.1	fig|77038.15.peg.1002	1007022	1006882	141	46	hypothetical protein			FALSE
102	Wolbachia endosymbiont of Drosophila simulans strain wMa strain KB154	77038.1	fig|77038.15.peg.1003	1007993	1007223	771	256	Transcriptional activator protein	PGF_00057546	PLF_953_00000359	FALSE
103	Wolbachia endosymbiont of Drosophila mauritiana strain wMau	109664	fig|109663.7.peg.1070	1052847	1053617	771	256	Transcriptional activator protein	PGF_00057546	PLF_953_00000359	FALSE
103	Wolbachia endosymbiont of Drosophila mauritiana strain wMau	109664	fig|109663.7.peg.1071	1053818	1053958	141	46	hypothetical protein			FALSE
103	Wolbachia endosymbiont of Drosophila mauritiana strain wMau	109664	fig|109663.7.peg.1072	1056778	1054454	2325	774	Mucin 2 precursor	PGF_00022847	PLF_953_00000545	FALSE
103	Wolbachia endosymbiont of Drosophila mauritiana strain wMau	109664	fig|109663.7.peg.1073	1056901	1057014	114	37	hypothetical protein			FALSE
103	Wolbachia endosymbiont of Drosophila mauritiana strain wMau	109664	fig|109663.7.peg.1074	1057036	1057536	501	166	NADH-ubiquinone oxidoreductase chain E (EC 1.6.5.3)	PGF_00024692	PLF_953_00000325	FALSE
103	Wolbachia endosymbiont of Drosophila mauritiana strain wMau	109664	fig|109663.7.peg.1075	1057537	1058748	1212	403	Queuine tRNA-ribosyltransferase (EC 2.4.2.29)	PGF_02061452	PLF_953_00000589	TRUE	1.3e-198	91.79
103	Wolbachia endosymbiont of Drosophila mauritiana strain wMau	109664	fig|109663.7.peg.1076	1058852	1059169	318	105	hypothetical protein	PGF_03895229	PLF_953_00000843	FALSE
103	Wolbachia endosymbiont of Drosophila mauritiana strain wMau	109664	fig|109663.7.peg.1077	1060440	1059166	1275	424	Mitochondrial processing peptidase-like protein (EC 3.4.24.64)	PGF_00021491	PLF_953_00000320	FALSE
103	Wolbachia endosymbiont of Drosophila mauritiana strain wMau	109664	fig|109663.7.peg.1078	1061050	1060442	609	202	Superoxide dismutase [Fe] (EC 1.15.1.1)	PGF_00055273	PLF_953_00000470	FALSE
103	Wolbachia endosymbiont of Drosophila mauritiana strain wMau	109664	fig|109663.7.peg.1079	1061186	1061305	120	39	hypothetical protein			FALSE
103	Wolbachia endosymbiont of Drosophila mauritiana strain wMau	109664	fig|109663.7.peg.1080	1062045	1061497	549	182	16S rRNA (guanine(966)-N(2))-methyltransferase (EC 2.1.1.171)	PGF_07133621	PLF_953_00000389	FALSE
103	Wolbachia endosymbiont of Drosophila mauritiana strain wMau	109664	fig|109663.7.peg.1081	1062779	1062150	630	209	hypothetical protein	PGF_03893413	PLF_953_00000250	FALSE
103	Wolbachia endosymbiont of Drosophila mauritiana strain wMau	109664	fig|109663.7.peg.1082	1065999	1062763	3237	1078	Inner membrane protein of type IV secretion of T-DNA complex, VirB6	PGF_00014253	PLF_953_00000161	FALSE
104	Wolbachia endosymbiont of Drosophila mauritiana strain wMau	109664	fig|109663.6.peg.1071	1052844	1053614	771	256	Transcriptional activator protein	PGF_00057546	PLF_953_00000359	FALSE
104	Wolbachia endosymbiont of Drosophila mauritiana strain wMau	109664	fig|109663.6.peg.1072	1053815	1053955	141	46	hypothetical protein			FALSE
104	Wolbachia endosymbiont of Drosophila mauritiana strain wMau	109664	fig|109663.6.peg.1073	1056775	1054451	2325	774	Mucin 2 precursor	PGF_00022847	PLF_953_00000545	FALSE
104	Wolbachia endosymbiont of Drosophila mauritiana strain wMau	109664	fig|109663.6.peg.1074	1056898	1057011	114	37	hypothetical protein			FALSE
104	Wolbachia endosymbiont of Drosophila mauritiana strain wMau	109664	fig|109663.6.peg.1075	1057033	1057533	501	166	NADH-ubiquinone oxidoreductase chain E (EC 1.6.5.3)	PGF_00024692	PLF_953_00000325	FALSE
104	Wolbachia endosymbiont of Drosophila mauritiana strain wMau	109664	fig|109663.6.peg.1076	1057534	1058745	1212	403	Queuine tRNA-ribosyltransferase (EC 2.4.2.29)	PGF_02061452	PLF_953_00000589	TRUE	1.3e-198	91.79
104	Wolbachia endosymbiont of Drosophila mauritiana strain wMau	109664	fig|109663.6.peg.1077	1058849	1059166	318	105	hypothetical protein	PGF_03895229	PLF_953_00000843	FALSE
104	Wolbachia endosymbiont of Drosophila mauritiana strain wMau	109664	fig|109663.6.peg.1078	1060437	1059163	1275	424	Mitochondrial processing peptidase-like protein (EC 3.4.24.64)	PGF_00021491	PLF_953_00000320	FALSE
104	Wolbachia endosymbiont of Drosophila mauritiana strain wMau	109664	fig|109663.6.peg.1079	1061047	1060439	609	202	Superoxide dismutase [Fe] (EC 1.15.1.1)	PGF_00055273	PLF_953_00000470	FALSE
104	Wolbachia endosymbiont of Drosophila mauritiana strain wMau	109664	fig|109663.6.peg.1080	1061183	1061302	120	39	hypothetical protein			FALSE
104	Wolbachia endosymbiont of Drosophila mauritiana strain wMau	109664	fig|109663.6.peg.1081	1062042	1061494	549	182	16S rRNA (guanine(966)-N(2))-methyltransferase (EC 2.1.1.171)	PGF_07133621	PLF_953_00000389	FALSE
104	Wolbachia endosymbiont of Drosophila mauritiana strain wMau	109664	fig|109663.6.peg.1082	1062776	1062147	630	209	hypothetical protein	PGF_03893413	PLF_953_00000250	FALSE
104	Wolbachia endosymbiont of Drosophila mauritiana strain wMau	109664	fig|109663.6.peg.1083	1065996	1062760	3237	1078	Inner membrane protein of type IV secretion of T-DNA complex, VirB6	PGF_00014253	PLF_953_00000161	FALSE
105	Wolbachia endosymbiont of Oedothorax gibbosus wOegibbosus-W744x776B	931100	fig|931100.3.peg.1207	1128045	1128815	771	256	Transcriptional activator protein	PGF_00057546	PLF_953_00000359	FALSE
105	Wolbachia endosymbiont of Oedothorax gibbosus wOegibbosus-W744x776B	931100	fig|931100.3.peg.1208	1129231	1129356	126	41	hypothetical protein			FALSE
105	Wolbachia endosymbiont of Oedothorax gibbosus wOegibbosus-W744x776B	931100	fig|931100.3.peg.1209	1130770	1129373	1398	465	Mucin 2 precursor	PGF_00022847	PLF_953_00000545	FALSE
105	Wolbachia endosymbiont of Oedothorax gibbosus wOegibbosus-W744x776B	931100	fig|931100.3.peg.1210	1131267	1132139	873	290	Mobile element protein	PGF_01000105	PLF_953_00000005	FALSE
105	Wolbachia endosymbiont of Oedothorax gibbosus wOegibbosus-W744x776B	931100	fig|931100.3.peg.1211	1132411	1132136	276	91	Mucin 2 precursor	PGF_00022847	PLF_953_00000545	FALSE
105	Wolbachia endosymbiont of Oedothorax gibbosus wOegibbosus-W744x776B	931100	fig|931100.3.peg.1212	1132636	1133136	501	166	NADH-ubiquinone oxidoreductase chain E (EC 1.6.5.3)	PGF_00024692	PLF_953_00000325	FALSE
105	Wolbachia endosymbiont of Oedothorax gibbosus wOegibbosus-W744x776B	931100	fig|931100.3.peg.1213	1133137	1134354	1218	405	Queuine tRNA-ribosyltransferase (EC 2.4.2.29)	PGF_02061452	PLF_953_00000589	TRUE	1.2e-203	94.53
105	Wolbachia endosymbiont of Oedothorax gibbosus wOegibbosus-W744x776B	931100	fig|931100.3.peg.1214	1135130	1134822	309	102	Mobile element protein	PGF_01000105	PLF_953_00002730	FALSE
105	Wolbachia endosymbiont of Oedothorax gibbosus wOegibbosus-W744x776B	931100	fig|931100.3.peg.1215	1135648	1135211	438	145	hypothetical protein			FALSE
105	Wolbachia endosymbiont of Oedothorax gibbosus wOegibbosus-W744x776B	931100	fig|931100.3.peg.1216	1136378	1137625	1248	415	Cysteine desulfurase (EC 2.8.1.7) => IscS	PGF_08021914	PLF_953_00000201	FALSE
105	Wolbachia endosymbiont of Oedothorax gibbosus wOegibbosus-W744x776B	931100	fig|931100.3.peg.1217	1138032	1137724	309	102	Mobile element protein	PGF_01000105	PLF_953_00002730	FALSE
105	Wolbachia endosymbiont of Oedothorax gibbosus wOegibbosus-W744x776B	931100	fig|931100.3.peg.1218	1138550	1138113	438	145	hypothetical protein			FALSE
105	Wolbachia endosymbiont of Oedothorax gibbosus wOegibbosus-W744x776B	931100	fig|931100.3.peg.1219	1139441	1138569	873	290	hypothetical protein	PGF_08225224	PLF_953_00000009	FALSE
106	Wolbachia endosymbiont of Oedothorax gibbosus wOegibbosus-W744x776A	931100	fig|931100.4.peg.426	364105	363404	702	233	Mucin 2 precursor	PGF_00022847	PLF_953_00000545	FALSE
[truncated: 490 more rows]

## Sheet: S5
Table S5. Count of Q synthesis enzymes in selected taxonomy unit in Uniprot database.
[truncated: 299 more rows]

[truncated: 6 more sheets: S6, S7, S8, S9, S10, S11]
